# Supplementary material for: The immune receptor XA21 causes semi-male sterility and grain loss in rice
Source: Front Plant Sci. 2025 Nov 10;16:1673821. doi: 10.3389/fpls.2025.1673821 (PMC12640976; doi:10.3389/fpls.2025.1673821)
Supplement: Supplementary file 4 [file Table1.xlsx]

## Sheet: Sheet1
Table S1. Primer sequences for cloning and q-PCR
Construct Name	Primer Name	Forward Primer Sequence (5'-3')	Reference
Xa21pro:GUS	Xa21Pro-1	GCGCAAGCTTGGTACCCAACTTTTTGTGCTCCTA	This study
	Xa21Pro-2	GCGCGGATCCCGTGCAGAAGTGCAAGGCAAGAC	This study
Xa21	qXA21-1	CTGAGGAGGATCTGCTGGAG (in c-Myc)	This study
	qXA21-2	CTCCCTGAGGAAGGACAGGT	This study
OsbHLH148	qOsbHLH148 FP	ACGATTGCGGCTTGTGAA	Vergish et al., 2025
	qOsbHLH148 RP	AGCCTTTGCTTCCAGGAAAT	Vergish et al., 2025
OsJAZ11	qJAZ2 FP	GGAGGAACTTGACCATCTTCTAC	This study
	qJAZ2 RP	GATCGTCCCTACCCTGTATTTG	This study
OsJAZ12	qJAZ5 FP	GGCAGAGGCTATAATGAGGATG	This study
	qJAZ5 RP	GGAGAGGAATCGTTGCAGAG	This study
OsAOC1	qOsAOC1 FP	CCCTTGAGGTAGAAGGTGTAGA	This study
	qOsAOC1RP	AATATCGTCAAGCCGCCATTA	This study
OsAOS1	qOsAOS1 FP	GCTGGTGAAGAAGGACTACGA	This study
	qOsAOS1 RP	CGTCGGGAACAGGATCTTCAT	This study
OsOPR7	qOsOPR7 FP	AATATCGTCAAGCCGCCATTA	This study
	qOsOPR7 RP	GGAAAGTGAGCCACCATACTC	This study
Actin	Actin-F	TGTATGCCAGTGGTCGTACCA	Vergish et al., 2025
	Actin-R	CCCAGCAAGGTCGAGACGAA	Vergish et al., 2025
Ubiquitin 5	UBQ5-F	ACCACTTCGACCGCCACTACT	Vergish et al., 2025
	UBQ5-R	ACGCCTAAGCCTGCTGGTT	Vergish et al., 2025
