# Supplementary material for: The immune receptor XA21 causes semi-male sterility and grain loss in rice
Source: Front Plant Sci. 2025 Nov 10;16:1673821. doi: 10.3389/fpls.2025.1673821 (PMC12640976; doi:10.3389/fpls.2025.1673821)
Supplement: Supplementary file 5 [file Table2.xlsx]

## Sheet: transcript
annotation	transcript_id	Transcript Length	C1_XAU0_vs_A36	logFC C1 (U0-137/A36)	Fold Change (U0-137/A36)	PValue	FDR	Selected	C2_XA4021_vs_A36	logFC C2 (4021/A63)	Fold Change (4021/A36)	PValue	FDR	Selected	A36A (Reads)	A36B (Reads)	A36C (Reads)	U137A (Reads)	U137B (Reads)	U137C (Reads)	X4021A (Reads)	X4021B (Reads)	X4021C (Reads)	A36A (RPKM)	A36B (RPKM)	A36C (RPKM)	U137A (RPKM)	U137B (RPKM)	U137C (RPKM)	X4021A (RPKM)	X4021B (RPKM)	X4021C (RPKM)	annotation
receptor kinase, putative, expressed	LOC_Os11g36180.1	2713	LOC_Os11g36180.1	16.6703	104293	2.72589e-291	1.17668e-286	Up	LOC_Os11g36180.1	16.4798	91395.3	4.33695e-284	1.87213e-279	Up	0	0	0	13897.4	14359.6	14660.8	11250	10481.3	11290.2	0	0	0	104.194	105.513	119.74	83.2307	89.9801	98.8958	receptor kinase, putative, expressed
retrotransposon protein, putative, unclassified, expressed	LOC_Os11g11694.1	2753	LOC_Os11g11694.1	10.5675	1517.56	8.51172e-64	3.67426e-60	Up	LOC_Os11g11694.1	12.9434	7876.73	8.9473e-119	6.43714e-115	Up	0	0	0	212	234	182	814	1083	928	0	0	0	1.56635	1.69442	1.46487	5.93473	9.16228	8.01062	retrotransposon protein, putative, unclassified, expressed
expressed protein	LOC_Os07g26100.1	1336	LOC_Os07g26100.1	9.27875	621.128	5.46042e-37	1.02483e-33	Up	LOC_Os07g26100.1	11.883	3776.89	7.63999e-83	3.29795e-79	Up	0	0	0	100	72	84	622	368	397	0	0	0	1.52249	1.07433	1.39318	9.34473	6.41539	7.06169	expressed protein
expressed protein	LOC_Os07g02430.1	1430	LOC_Os07g02430.1	2.10457	4.30069	0.00070322	0.00905336		LOC_Os07g02430.1	11.5602	3019.75	1.31945e-206	2.84784e-202	Up	2	1	2	9	15	3	6095	5392.23	5319.48	0.0298404	0.0146136	0.0287426	0.128017	0.209106	0.0464857	85.5501	87.8242	88.4011	expressed protein
retrotransposon protein, putative, unclassified, expressed	LOC_Os04g34500.1	942	LOC_Os04g34500.1	0	1	1	1		LOC_Os04g34500.1	11.2103	2369.37	5.89781e-68	2.12159e-64	Up	0	0	0	0	0	0	308	247	303	0	0	0	0	0	0	6.5627	6.107	7.64392	retrotransposon protein, putative, unclassified, expressed
expressed protein	LOC_Os07g06834.1	1248	LOC_Os07g06834.1	3.2247	9.34827	2.50593e-10	3.84958e-08		LOC_Os07g06834.1	11.0166	2071.73	2.28518e-133	1.97289e-129	Up	2	2	3	14	44	23.0183	6173.66	4820.32	4897	0.0341921	0.0334896	0.0494014	0.228178	0.702829	0.408689	99.2912	89.9587	93.2481	expressed protein
retrotransposon protein, putative, LINE subclass, expressed	LOC_Os12g24790.1	1183	LOC_Os12g24790.1	2.54345	5.8298	0.119843	0.340503		LOC_Os12g24790.1	10.9524	1981.59	1.46816e-64	4.52686e-61	Up	0	0	0	2	0	0	252	224	241	0	0	0	0.0343879	0	0	4.27561	4.41006	4.84124	retrotransposon protein, putative, LINE subclass, expressed
transposon protein, putative, Ac/Ds sub-class, expressed	LOC_Os06g44800.1	1078	LOC_Os06g44800.1	10.6143	1567.57	1.16622e-61	4.19519e-58	Up	LOC_Os06g44800.1	10.1378	1126.6	1.6713e-52	4.24383e-49	Up	0	0	0	206	209	229	156	107.092	146	0	0	0	3.88695	3.86491	4.70707	2.90461	2.31376	3.21854	transposon protein, putative, Ac/Ds sub-class, expressed
expressed protein	LOC_Os02g25150.1	528	LOC_Os02g25150.1	0	1	1	1		LOC_Os02g25150.1	10.1219	1114.27	4.36361e-30	3.76728e-27	Up	0	0	0	0	0	0	214	83	116	0	0	0	0	0	0	8.13509	3.66122	5.22094	expressed protein
expressed protein	LOC_Os11g01690.1	294	LOC_Os11g01690.1	0	1	1	1		LOC_Os11g01690.1	9.70515	834.721	7.52827e-32	7.55751e-29	Up	0	0	0	0	0	0	97	125	79	0	0	0	0	0	0	6.62227	9.90249	6.38563	expressed protein
expressed protein	LOC_Os01g41360.1	922	LOC_Os01g41360.1	9.78197	880.375	9.62252e-49	2.59609e-45	Up	LOC_Os01g41360.1	9.41819	684.158	5.71404e-42	1.07243e-38	Up	0	0	0	118	118	126	100	78	71	0	0	0	2.60322	2.55131	3.02813	2.17697	1.97036	1.83	expressed protein
nodulin, putative, expressed	LOC_Os04g34490.1	443	LOC_Os04g34490.1	0.60273	1.51859	0.663391	0.843587		LOC_Os04g34490.1	9.15988	572.003	1.15391e-48	2.62161e-45	Up	0	0	1	0	0	2	211	309	269	0	0	0.0463904	0	0	0.100037	9.56008	16.2456	14.4302	nodulin, putative, expressed
expressed protein	LOC_Os08g14195.1	2464	LOC_Os08g14195.1	-0.238566	-1.17982	0.767678	0.910936		LOC_Os08g14195.1	9.12386	557.898	2.41413e-135	2.60527e-131	Up	4	1	1	1	5	0	1394	1184	1126	0.0346361	0.00848113	0.00834049	0.00825505	0.0404521	0	11.3555	11.1916	10.8598	expressed protein
hypothetical protein	LOC_Os08g43590.1	219	LOC_Os08g43590.1	3.04177	8.23502	0.058498	0.219581		LOC_Os08g43590.1	9.09206	545.735	2.20046e-28	1.50773e-25	Up	0	0	0	2	1	0	76	52	70	0	0	0	0.185757	0.0910264	0	6.9655	5.5302	7.59588	hypothetical protein
retrotransposon protein, putative, unclassified, expressed	LOC_Os08g29980.1	5041	LOC_Os08g29980.1	3.4925	11.255	1.27765e-20	1.12556e-17		LOC_Os08g29980.1	8.9896	508.322	2.33392e-151	3.35828e-147	Up	5	1	8	49	82	59	2719	2380	2450.34	0.0211623	0.00414551	0.0326141	0.197715	0.324271	0.25934	10.8262	10.9962	11.5514	retrotransposon protein, putative, unclassified, expressed
expressed protein	LOC_Os02g53240.1	341	LOC_Os02g53240.1	2.54155	5.82216	0.122885	0.345463		LOC_Os02g53240.1	8.91191	481.672	3.53919e-21	1.06094e-18	Up	0	0	0	1	1	0	91	45	42	0	0	0	0.0596494	0.0584598	0	5.35636	3.07355	2.92698	expressed protein
retrotransposon protein, putative, unclassified, expressed	LOC_Os06g10830.1	603	LOC_Os06g10830.1	2.54272	5.82685	0.122236	0.344355		LOC_Os06g10830.1	8.89466	475.95	2.64616e-22	9.06563e-20	Up	0	0	0	0	2	0	45	62	63	0	0	0	0	0.0661187	0	1.49788	2.39473	2.48283	retrotransposon protein, putative, unclassified, expressed
beta-galactosidase, putative, expressed	LOC_Os10g19960.1	915	LOC_Os10g19960.1	3.02405	8.13447	0.0988592	0.300039		LOC_Os10g19960.1	8.75851	433.086	7.85992e-06	0.000126177	Up	0	0	0	0	3	0	1	44	103	0	0	0	0	0.0653599	0	0.0219362	1.11999	2.6751	beta-galactosidase, putative, expressed
expressed protein	LOC_Os05g34490.1	979	LOC_Os05g34490.1	8.6457	400.513	9.85533e-24	1.03762e-20	Up	LOC_Os05g34490.1	8.74745	429.78	1.69595e-24	7.39487e-22	Up	0	0	0	73	60	34	69.1147	41	47.4663	0	0	0	1.5167	1.22174	0.769539	1.417	0.9754	1.1522	expressed protein
expressed protein	LOC_Os07g11150.1	625	LOC_Os07g11150.1	2.54732	5.84546	0.121014	0.342312		LOC_Os07g11150.1	8.35013	326.318	4.29895e-20	1.05439e-17	Up	0	0	0	0	1	1	34.5	43	40	0	0	0	0	0.0318956	0.0354531	1.10795	1.6024	1.52091	expressed protein
expressed protein	LOC_Os07g11150.3	625	LOC_Os07g11150.3	2.54732	5.84546	0.121014	0.342312		LOC_Os07g11150.3	8.35013	326.318	4.29895e-20	1.05439e-17	Up	0	0	0	0	1	1	34.5	43	40	0	0	0	0	0.0318956	0.0354531	1.10795	1.6024	1.52091	expressed protein
transposon protein, putative, Ac/Ds sub-class, expressed	LOC_Os02g30960.1	627	LOC_Os02g30960.1	3.71415	13.1242	0.0168873	0.0967697		LOC_Os02g30960.1	7.84947	230.635	7.37797e-14	6.40815e-12	Up	0	0	0	1	2	2	37	15	32	0	0	0	0.0324409	0.0635878	0.07068	1.18445	0.557193	1.21285	transposon protein, putative, Ac/Ds sub-class, expressed
retrotransposon protein, putative, unclassified, expressed	LOC_Os10g34290.1	1212	LOC_Os10g34290.1	1.77267	3.41685	0.270428	0.508942		LOC_Os10g34290.1	7.73274	212.709	1.90656e-17	3.17763e-15		0	0	0	0	1	0	30	23	24	0	0	0	0	0.0164478	0	0.496823	0.441984	0.470579	retrotransposon protein, putative, unclassified, expressed
peptidase, cysteine peptidase active site, putative, expressed	LOC_Os04g54640.2	306	LOC_Os04g54640.2	6.52018	91.7849	6.64085e-06	0.00019653	Up	LOC_Os04g54640.2	7.6955	207.29	4.42058e-08	1.22637e-06	Up	0.279524	0.236042	0.279524	27.6707	0.543514	9.44925	27.6939	27.5944	18.5566	0.0194898	0.0161199	0.0187728	1.83932	0.0354079	0.684243	1.81654	2.1003	1.44113	peptidase, cysteine peptidase active site, putative, expressed
SNF7 family protein, putative, expressed	LOC_Os07g30830.2	307	LOC_Os07g30830.2	6.87133	117.078	4.19051e-05	0.000892411	Up	LOC_Os07g30830.2	7.58659	192.217	6.32375e-06	0.000103636	Up	0.0416621	0.0416621	0.064387	39.9487	0.0719619	9.427	16.0622	22.5096	28.7029	0.00289543	0.00283594	0.00431015	2.64682	0.00467278	0.680408	1.05015	1.7077	2.22183	SNF7 family protein, putative, expressed
expressed protein	LOC_Os10g35160.1	2478	LOC_Os10g35160.1	7.19955	146.988	1.69075e-43	3.64924e-40	Up	LOC_Os10g35160.1	7.48391	179.012	5.0169e-48	1.08282e-44	Up	1	0	1	137	117	152	183	119	137.534	0.00861011	0	0.00829337	1.12455	0.94123	1.35918	1.48229	1.11848	1.31896	expressed protein
retrotransposon protein, putative, unclassified, expressed	LOC_Os07g36710.1	2412	LOC_Os07g36710.1	0	1	1	1		LOC_Os07g36710.1	7.30393	158.017	1.46821e-14	1.40528e-12		0	0	0	0	0	0	21	18	18	0	0	0	0	0	0	0.174753	0.173811	0.177345	retrotransposon protein, putative, unclassified, expressed
expressed protein	LOC_Os01g61340.1	199	LOC_Os01g61340.1	7.41723	170.926	6.28373e-11	1.18969e-08	Up	LOC_Os01g61340.1	7.21378	148.444	4.15505e-10	1.72557e-08	Up	0	0	0	31	14	25	23	24	7	0	0	0	3.16861	1.40245	2.78369	2.31984	2.80892	0.835929	expressed protein
expressed protein	LOC_Os07g10420.1	437	LOC_Os07g10420.1	7.84524	229.959	2.34052e-05	0.000548199	Up	LOC_Os07g10420.1	7.19886	146.918	9.02356e-05	0.00110003	Up	0.0796389	0.000143082	0.0103971	6.93027	56.1812	30.7986	54.96	1.27677	2.23504	0.00388825	6.84222e-06	0.00048895	0.322573	2.56284	1.56165	2.52434	0.0680475	0.121542	expressed protein
expressed protein	LOC_Os11g36170.1	1362	LOC_Os11g36170.1	7.79807	222.562	1.30448e-12	3.70465e-10		LOC_Os11g36170.1	7.18196	145.206	4.34529e-10	1.79496e-08		0	0	0	25	33	33	7	26	18	0	0	0	0.373356	0.483001	0.536873	0.103158	0.444609	0.314065	expressed protein
expressed protein	LOC_Os08g28010.1	345	LOC_Os08g28010.1	1.75168	3.36751	0.157325	0.396136		LOC_Os08g28010.1	7.12885	139.958	6.42636e-18	1.15106e-15	Up	0	1	0	0	4	1	43	83	67	0	0.0605724	0	0	0.231128	0.0642266	2.50168	5.60326	4.61509	expressed protein
expressed protein	LOC_Os11g44030.1	974	LOC_Os11g44030.1	7.83212	227.879	3.34369e-15	1.65857e-12		LOC_Os11g44030.1	7.09478	136.692	3.33622e-11	1.70836e-09		0	0	0	23	34	36	26	10	14	0	0	0	0.480318	0.695875	0.818989	0.535793	0.239124	0.341581	expressed protein
retrotransposon protein, putative, unclassified, expressed	LOC_Os06g49350.1	2461	LOC_Os06g49350.1	-1.0856	-2.12226	0.321383	0.55745		LOC_Os06g49350.1	7.02839	130.543	7.6358e-41	1.37339e-37	Up	0	1	3	1	0	1	268.071	142	183.947	0	0.00849146	0.025052	0.00826511	0	0.00900374	2.18635	1.34387	1.77625	retrotransposon protein, putative, unclassified, expressed
carboxyl-terminal peptidase, putative, expressed	LOC_Os01g37000.1	671	LOC_Os01g37000.1	6.19895	73.4634	0.000101223	0.00188016		LOC_Os01g37000.1	7.01753	129.565	8.53947e-06	0.000135923	Up	0	0	0	12	9	9	42	1	7	0	0	0	0.363763	0.267381	0.297204	1.25635	0.0347104	0.247913	carboxyl-terminal peptidase, putative, expressed
glycosyl hydrolases family 16, putative, expressed	LOC_Os08g14200.1	522	LOC_Os08g14200.1	-0.172192	-1.12677	0.907376	0.981909		LOC_Os08g14200.1	6.90046	119.466	1.84136e-24	7.86992e-22	Up	0	0	1	0	0	1	61	60	46	0	0	0.0393697	0	0	0.0424486	2.34554	2.67709	2.09417	glycosyl hydrolases family 16, putative, expressed
retrotransposon protein, putative, unclassified, expressed	LOC_Os11g35970.1	2584	LOC_Os11g35970.1	3.69842	12.9818	0.0183756	0.102298		LOC_Os11g35970.1	6.84401	114.882	8.58662e-09	2.72744e-07		0	0	0	3	2	0	21	14	7	0	0	0	0.0236151	0.0154294	0	0.163121	0.126188	0.0643769	retrotransposon protein, putative, unclassified, expressed
expressed protein	LOC_Os03g18779.1	1288	LOC_Os03g18779.1	-0.309307	-1.23911	0.373991	0.610524		LOC_Os03g18779.1	6.84262	114.772	8.54392e-70	3.35287e-66	Up	27	23	69	28	56	27	4922.05	4676.94	4230.03	0.447258	0.37317	1.10094	0.442183	0.866729	0.464496	76.7031	84.5722	78.0463	expressed protein
retrotransposon protein, putative, unclassified, expressed	LOC_Os04g12760.1	3537	LOC_Os04g12760.1	7.14059	141.102	3.3832e-10	4.98439e-08		LOC_Os04g12760.1	6.76962	109.109	8.64286e-09	2.74127e-07		0	0	0	14	16	27	22	7	11	0	0	0	0.0805106	0.0901771	0.169146	0.124845	0.046094	0.0739064	retrotransposon protein, putative, unclassified, expressed
phosphoribosylaminoimidazole carboxylase, chloroplast precursor, putative, expressed	LOC_Os01g10280.1	350	LOC_Os01g10280.1	4.59677	24.1971	0.0097764	0.0661307		LOC_Os01g10280.1	6.63158	99.1529	0.000162269	0.00182538	Up	0.0423075	0.0935216	0.037854	0.0556678	0.0801615	8.66918	8.70828	8.60149	16.641	0.00257905	0.00558391	0.00222268	0.00323517	0.00456572	0.548838	0.499398	0.572384	1.12989	phosphoribosylaminoimidazole carboxylase, chloroplast precursor, putative, expressed
ABC transporter family protein, putative, expressed	LOC_Os02g18700.1	1752	LOC_Os02g18700.1	2.54184	5.8233	0.122483	0.34476		LOC_Os02g18700.1	6.60082	97.0608	5.24275e-09	1.74594e-07		0	0	0	1	1	0	14	14	7	0	0	0	0.0116098	0.0113783	0	0.16039	0.186112	0.0949485	ABC transporter family protein, putative, expressed
retrotransposon protein, putative, unclassified, expressed	LOC_Os10g31460.4	839	LOC_Os10g31460.4	6.9373	122.556	1.30228e-06	5.10122e-05		LOC_Os10g31460.4	6.54263	93.2243	6.83852e-06	0.00011127		1.072e-13	0	3.93065e-13	36.2928	4.26972	10.6743	17.0789	4.26972	12.8092	2.7261e-15	0	9.62797e-15	0.87987	0.101449	0.281911	0.408583	0.118528	0.362813	retrotransposon protein, putative, unclassified, expressed
retrotransposon protein, putative, unclassified, expressed	LOC_Os01g71840.1	3356	LOC_Os01g71840.1	0	1	1	1		LOC_Os01g71840.1	6.52739	92.2447	8.47229e-09	2.69906e-07		0	0	0	0	0	0	11	8	14.0531	0	0	0	0	0	0	0.065789	0.05552	0.0995114	retrotransposon protein, putative, unclassified, expressed
circumsporozoite protein precursor, putative, expressed	LOC_Os01g35330.1	624	LOC_Os01g35330.1	6.59474	96.6527	7.09185e-102	6.12268e-98	Up	LOC_Os01g35330.1	6.51738	91.6068	1.60919e-99	8.683e-96	Up	7.5	7.5	6	837.693	890.5	838	902.871	548	704.517	0.256441	0.251172	0.197605	27.3061	28.4486	29.7573	29.0418	20.454	26.8307	circumsporozoite protein precursor, putative, expressed
circumsporozoite protein precursor, putative, expressed	LOC_Os01g35330.2	624	LOC_Os01g35330.2	6.59474	96.6527	7.09185e-102	6.12268e-98	Up	LOC_Os01g35330.2	6.51738	91.6068	1.60919e-99	8.683e-96	Up	7.5	7.5	6	837.693	890.5	838	902.871	548	704.517	0.256441	0.251172	0.197605	27.3061	28.4486	29.7573	29.0418	20.454	26.8307	circumsporozoite protein precursor, putative, expressed
retrotransposon protein, putative, unclassified, expressed	LOC_Os10g31460.1	946	LOC_Os10g31460.1	6.59214	96.4786	1.04616e-05	0.00028474		LOC_Os10g31460.1	6.51616	91.5294	1.41082e-05	0.000214062		0	0	0	20	12	8	29	2	4	0	0	0	0.43003	0.252872	0.187384	0.615304	0.0492403	0.100483	retrotransposon protein, putative, unclassified, expressed
peroxidase precursor, putative, expressed	LOC_Os03g25340.1	952	LOC_Os03g25340.1	4.55606	23.5239	0.000125801	0.00226174	Up	LOC_Os03g25340.1	6.49135	89.9685	2.11551e-07	5.0621e-06	Up	2	0	1	53	23	19	255	5	75	0.0448232	0	0.0215871	1.1324	0.481617	0.442233	5.37633	0.122325	1.87218	peroxidase precursor, putative, expressed
laccase precursor protein, putative, expressed	LOC_Os11g42200.1	1116	LOC_Os11g42200.1	4.84731	28.7863	3.38774e-07	1.67448e-05		LOC_Os11g42200.1	6.37781	83.1596	7.18539e-13	5.1353e-11	Up	0	0	1	15	25	6	29	55	30	0	0	0.0184148	0.273393	0.446568	0.11913	0.521575	1.14784	0.638824	laccase precursor protein, putative, expressed
expressed protein	LOC_Os02g31230.1	1112	LOC_Os02g31230.1	1.7583	3.38299	0.295556	0.529192		LOC_Os02g31230.1	6.36465	82.4044	0.000497233	0.00476133		4.61611e-27	7.69351e-28	7.69351e-28	1.38826	0	0	15.2709	1.00015e-26	15.2709	8.85689e-29	1.44582e-29	1.42184e-29	0.0253938	0	0	0.27564	2.09481e-28	0.326351	expressed protein
SAM dependent carboxyl methyltransferase family protein, putative, expressed	LOC_Os11g15340.2	814	LOC_Os11g15340.2	5.39664	42.126	4.5488e-05	0.000952269		LOC_Os11g15340.2	6.35861	82.06	1.41803e-07	3.50787e-06		0	0	0	4	8	5	17	8	5	0	0	0	0.099953	0.195919	0.136107	0.419186	0.228901	0.145972	SAM dependent carboxyl methyltransferase family protein, putative, expressed
expressed protein	LOC_Os08g01400.1	1308	LOC_Os08g01400.1	4.48945	22.4625	0.00276488	0.026177		LOC_Os08g01400.1	6.33158	80.537	1.24032e-06	2.46733e-05		0	0	0	2	7	0	12	7	10	0	0	0	0.0311016	0.106685	0	0.184143	0.124644	0.181684	expressed protein
expressed protein	LOC_Os07g20110.1	271	LOC_Os07g20110.1	9.44061	694.875	7.87606e-62	3.09078e-58	Up	LOC_Os07g20110.1	6.31688	79.7203	1.91591e-20	5.04293e-18	Up	0	1	0	381	422	313	35	25	51	0	0.0771125	0	28.5967	31.0423	25.5923	2.59228	2.14858	4.47224	expressed protein
GASR4 - Gibberellin-regulated GASA/GAST/Snakin family protein precursor, expressed	LOC_Os04g39110.2	636	LOC_Os04g39110.2	4.74737	26.8597	0.0339525	0.155438		LOC_Os04g39110.2	6.26758	77.0426	0.00860077	0.0492335		1.21036e-05	1.43841e-05	1.66645e-05	2.9294e-05	11.029	2.38566e-05	3.13988e-05	3.67633	22.0579	4.0604e-07	4.72627e-07	5.38476e-07	9.36874e-07	0.345692	8.31162e-07	9.90919e-07	0.134629	0.824199	GASR4 - Gibberellin-regulated GASA/GAST/Snakin family protein precursor, expressed
retrotransposon protein, putative, unclassified, expressed	LOC_Os07g05430.1	4302	LOC_Os07g05430.1	7.83334	228.07	7.30994e-37	1.31478e-33	Up	LOC_Os07g05430.1	6.15214	71.1179	1.39474e-22	4.89486e-20		0	3	0	215	387	305	70.9714	119	57	0	0.0145729	0	1.01655	1.7933	1.57096	0.331128	0.644255	0.314868	retrotransposon protein, putative, unclassified, expressed
OsSAUR13 - Auxin-responsive SAUR gene family member, expressed	LOC_Os03g18050.1	624	LOC_Os03g18050.1	1.77795	3.42939	0.271438	0.508942		LOC_Os03g18050.1	6.07591	67.4576	5.96446e-07	1.29707e-05		0	0	0	0	0	1	7	11	6	0	0	0	0	0	0.0355099	0.225163	0.410572	0.228503	OsSAUR13 - Auxin-responsive SAUR gene family member, expressed
expressed protein	LOC_Os03g17330.1	1002	LOC_Os03g17330.1	4.4879	22.4385	0.0050477	0.041128		LOC_Os03g17330.1	6.06243	66.8301	5.00904e-05	0.000658621		0	0	0	5	3	1	9	14	1	0	0	0	0.101499	0.059685	0.022114	0.180284	0.325418	0.0237168	expressed protein
ATOZI1, putative, expressed	LOC_Os02g39620.1	383	LOC_Os02g39620.1	5.92881	60.9187	0.000307894	0.00466182		LOC_Os02g39620.1	5.97988	63.1135	0.000274877	0.00287164	Up	0	0	0	13	6	6	20	0	4	0	0	0	0.690406	0.312294	0.347126	1.04813	0	0.248191	ATOZI1, putative, expressed
S4 domain containing protein, putative, expressed	LOC_Os01g54390.2	197	LOC_Os01g54390.2	4.61873	24.5684	0.0180126	0.101112		LOC_Os01g54390.2	5.95168	61.8919	0.00291623	0.0206098	Up	0.0214054	0.0293335	4.07555e-07	0.00352066	9.82623	0.00114021	15.3186	0.61959	6.55705	0.00231829	0.00311166	4.2516e-08	0.000363511	0.994334	0.000128248	1.56076	0.0732521	0.790981	S4 domain containing protein, putative, expressed
cysteine-rich repeat secretory protein 55 precursor, putative, expressed	LOC_Os08g04250.1	727	LOC_Os08g04250.1	5.21031	37.022	0.0010038	0.012061		LOC_Os08g04250.1	5.9404	61.41	0.000122551	0.00143016		0	0	0	10	1	4	17	3	3	0	0	0	0.279786	0.0274206	0.121916	0.46935	0.09611	0.0980644	cysteine-rich repeat secretory protein 55 precursor, putative, expressed
retrotransposon protein, putative, unclassified, expressed	LOC_Os11g44750.1	3436	LOC_Os11g44750.1	7.26799	154.129	1.36906e-45	3.11044e-42	Up	LOC_Os11g44750.1	5.8586	58.025	3.03417e-28	2.01502e-25		3	0	1	260	259	274	63	114	82	0.0186285	0	0.00598107	1.53915	1.50265	1.76698	0.368019	0.77274	0.567133	retrotransposon protein, putative, unclassified, expressed
expressed protein	LOC_Os06g40010.1	575	LOC_Os06g40010.1	5.87261	58.5911	1.09966e-16	6.24592e-14	Up	LOC_Os06g40010.1	5.85449	57.8597	2.51503e-16	3.35081e-14	Up	1	0	0	26	33	34	29	30	22	0.0371058	0	0	0.919741	1.14408	1.31022	1.01231	1.21516	0.909241	expressed protein
AGG2, putative, expressed	LOC_Os02g04520.1	434	LOC_Os02g04520.1	2.52523	5.75667	0.174435	0.422314		LOC_Os02g04520.1	5.83036	56.9	0.00458184	0.0297688		0.000167322	1.52002e-06	1.6825e-08	0.0876565	2.10729	1.07761e-07	20.4302	2.68076e-15	1.60077	8.22572e-06	7.31902e-08	7.96706e-10	0.00410823	0.0967933	5.50183e-09	0.944855	1.43863e-16	0.0876521	AGG2, putative, expressed
expressed protein	LOC_Os06g30820.4	1006	LOC_Os06g30820.4	2.51743	5.72562	0.165729	0.408545		LOC_Os06g30820.4	5.8046	55.8932	0.00268028	0.019264		0.112462	2.67885e-06	0.00818633	2.1005	0.00379464	0.0587162	0.00720596	14.1503	5.18372	0.00238516	5.56474e-08	0.000167233	0.0424703	7.5194e-05	0.00129328	0.000143773	0.327605	0.122453	expressed protein
OsSCP20 - Putative Serine Carboxypeptidase homologue, expressed	LOC_Os03g52070.2	1328	LOC_Os03g52070.2	3.7023	13.0168	0.0406218	0.171897		LOC_Os03g52070.2	5.78604	55.1787	0.00127154	0.010505		3.14714e-24	5.24523e-24	0	1.48958	2.97916	1.48958	2.97916	6.29428e-24	16.3854	5.05624e-26	8.25393e-26	0	0.0228153	0.0447205	0.0248542	0.0450275	1.1039e-25	0.293212	OsSCP20 - Putative Serine Carboxypeptidase homologue, expressed
retrotransposon protein, putative, unclassified, expressed	LOC_Os03g28370.1	1793	LOC_Os03g28370.1	0	1	1	1		LOC_Os03g28370.1	5.73318	53.1936	3.90604e-06	6.76885e-05		0	0	0	0	0	0	8	4	7	0	0	0	0	0	0	0.0895555	0.0519591	0.0927774	retrotransposon protein, putative, unclassified, expressed
peroxidase precursor, putative, expressed	LOC_Os07g48050.1	703	LOC_Os07g48050.1	7.02873	130.575	0.000620987	0.00819509	Up	LOC_Os07g48050.1	5.66251	50.6507	0.00463987	0.0300644		0	0	0	35	4	15	0	0	17	0	0	0	1.01268	0.113427	0.472792	0	0	0.574669	peroxidase precursor, putative, expressed
transporter family protein, putative, expressed	LOC_Os09g12590.1	1554	LOC_Os09g12590.1	1.80198	3.48698	0.290182	0.523411		LOC_Os09g12590.1	5.65356	50.3374	0.00203559	0.0154239		0	0	0	0	0	1	0	5	12	0	0	0	0	0	0.0142588	0	0.0749377	0.183508	transporter family protein, putative, expressed
ribonuclease T2 family domain containing protein, expressed	LOC_Os07g43670.1	947	LOC_Os07g43670.1	3.71212	13.1057	0.0151348	0.0899874		LOC_Os07g43670.1	5.58407	47.9703	6.41982e-06	0.000105127		0	0	0	2	1	2	5	7	5	0	0	0	0.0429576	0.0210504	0.0467966	0.105975	0.172159	0.125471	ribonuclease T2 family domain containing protein, expressed
retrotransposon protein, putative, LINE subclass, expressed	LOC_Os04g02600.1	1204	LOC_Os04g02600.1	6.0546	66.4684	7.07216e-07	3.09933e-05		LOC_Os04g02600.1	5.58329	47.9445	1.66757e-05	0.000248135		0	0	0	7	11	9	6	2	9	0	0	0	0.118258	0.182128	0.165634	0.100025	0.0386888	0.17764	retrotransposon protein, putative, LINE subclass, expressed
conserved hypothetical protein	LOC_Os11g40170.1	276	LOC_Os11g40170.1	5.63442	49.6739	4.19096e-06	0.000134756		LOC_Os11g40170.1	5.58022	47.8426	7.68134e-06	0.000123632		0	0	0	5	6	9	6	7	4	0	0	0	0.368486	0.433365	0.72255	0.43634	0.590705	0.34441	conserved hypothetical protein
expressed protein	LOC_Os10g24004.1	802	LOC_Os10g24004.1	5.04289	32.9657	8.0292e-84	4.95138e-80	Up	LOC_Os10g24004.1	5.53756	46.4484	1.32553e-98	6.3577e-95	Up	12	20	38	914	935.167	861	1361	1045.62	969.156	0.31924	0.521134	0.973736	23.181	23.2448	23.7883	34.0617	30.3655	28.7173	expressed protein
zinc finger, C3HC4 type domain containing protein, expressed	LOC_Os04g41080.1	442	LOC_Os04g41080.1	0	1	1	1		LOC_Os04g41080.1	5.5366	46.4176	0.000291613	0.003018		0	0	0	0	0	0	11	1	5	0	0	0	0	0	0	0.49952	0.0526938	0.268826	zinc finger, C3HC4 type domain containing protein, expressed
NAD dependent epimerase/dehydratase family protein, putative, expressed	LOC_Os07g40974.1	389	LOC_Os07g40974.1	0	1	1	1		LOC_Os07g40974.1	5.52232	45.9605	0.0182827	0.0878854		1.64276e-11	1.36101e-09	2.30676e-08	4.68932e-07	0.00243059	0.00431146	17.7868	1.46216e-15	7.46755e-05	9.01018e-13	7.31148e-11	1.21866e-09	2.452e-08	0.000124559	0.000245589	0.917765	8.75441e-17	4.56197e-06	NAD dependent epimerase/dehydratase family protein, putative, expressed
peroxidase precursor, putative, expressed	LOC_Os07g48030.1	735	LOC_Os07g48030.1	3.63314	12.4075	0.00499339	0.040847		LOC_Os07g48030.1	5.50603	45.4444	3.63246e-05	0.00049747	Up	2	0	0	7	7	20	20	3	87	0.0580568	0	0	0.193718	0.189855	0.602944	0.546167	0.0950639	2.81291	peroxidase precursor, putative, expressed
pectinesterase inhibitor domain containing protein, expressed	LOC_Os08g42890.1	636	LOC_Os08g42890.1	3.40268	10.5757	0.035267	0.15926		LOC_Os08g42890.1	5.47642	44.5211	7.77975e-05	0.000967247		0	0	0	3	1	0	8	6	2	0	0	0	0.0959454	0.031344	0	0.252473	0.219723	0.0747304	pectinesterase inhibitor domain containing protein, expressed
naringenin,2-oxoglutarate 3-dioxygenase, putative, expressed	LOC_Os04g49194.1	514	LOC_Os04g49194.1	5.20346	36.8466	0.000170433	0.00285601		LOC_Os04g49194.1	5.47154	44.3708	5.87172e-05	0.000759104		0	0	0	9	4	2	9	4	3	0	0	0	0.356155	0.155134	0.0862186	0.351449	0.18125	0.138702	naringenin,2-oxoglutarate 3-dioxygenase, putative, expressed
expressed protein	LOC_Os02g26294.5	256	LOC_Os02g26294.5	1.76571	3.40041	0.28845	0.521879		LOC_Os02g26294.5	5.39096	41.9604	0.00154087	0.0122925		0.0237698	0.000135871	6.10778e-05	2.43968e-07	1.32163	3.92974e-05	6.85469	2.22135e-06	7.85502	0.00198105	1.10913e-05	4.90316e-06	1.93844e-08	0.102916	3.4014e-06	0.537441	2.02096e-07	0.729175	expressed protein
expressed protein	LOC_Os02g36680.1	601	LOC_Os02g36680.1	-0.18476	-1.13663	0.887751	0.976057		LOC_Os02g36680.1	5.35279	40.865	4.36132e-08	1.21227e-06	Up	0	0	2	1	1	0	49	9	41	0	0	0.0683892	0.0338443	0.0331693	0	1.63646	0.348778	1.62119	expressed protein
retrotransposon protein, putative, unclassified, expressed	LOC_Os01g47200.1	1028	LOC_Os01g47200.1	4.98345	31.6351	1.12166e-41	2.20086e-38	Up	LOC_Os01g47200.1	5.34103	40.5333	3.68691e-47	7.57871e-44	Up	4	16	7	303	329	392.158	489	302.015	380	0.0830189	0.325253	0.139938	5.99528	6.3799	8.45282	9.54769	6.84253	8.78445	retrotransposon protein, putative, unclassified, expressed
cytochrome P450, putative, expressed	LOC_Os01g72760.1	961	LOC_Os01g72760.1	5.66474	50.7292	0.00012733	0.00227785		LOC_Os01g72760.1	5.314	39.7808	0.000456062	0.00441508		0	0	0	12	7	2	4	9	1	0	0	0	0.253991	0.145206	0.0461149	0.0835448	0.218123	0.0247287	cytochrome P450, putative, expressed
helix-loop-helix DNA-binding domain containing protein, expressed	LOC_Os04g51070.1	915	LOC_Os04g51070.1	0	1	1	1		LOC_Os04g51070.1	5.31141	39.7094	0.00229135	0.0169397		0	0	0	0	0	0	13	1	1	0	0	0	0	0	0	0.285171	0.0254543	0.0259719	helix-loop-helix DNA-binding domain containing protein, expressed
csAtPR5, putative, expressed	LOC_Os08g04580.1	823	LOC_Os08g04580.1	1.77647	3.42586	0.270571	0.508942		LOC_Os08g04580.1	5.30656	39.5761	4.19192e-05	0.00056354		0	0	0	0	0	1	5	5	4	0	0	0	0	0	0.0269237	0.121942	0.141498	0.115501	csAtPR5, putative, expressed
lectin-like receptor kinase, putative, expressed	LOC_Os07g03900.1	2031	LOC_Os07g03900.1	4.76886	27.2628	0.00137315	0.0152573		LOC_Os07g03900.1	5.29172	39.1711	0.000249075	0.00263396		0	0	0	4	6	1	7	1	6	0	0	0	0.0400599	0.0588915	0.01091	0.0691784	0.0114676	0.0702046	lectin-like receptor kinase, putative, expressed
THION12 - Plant thionin family protein precursor	LOC_Os06g32350.1	238	LOC_Os06g32350.1	5.71886	52.668	3.18881e-05	0.000706461	Up	LOC_Os06g32350.1	5.283	38.9351	0.00021924	0.00236303		0	0	0	6	4	11	8	1	5	0	0	0	0.512784	0.335038	1.02412	0.674677	0.0978599	0.499249	THION12 - Plant thionin family protein precursor
glycerol-3-phosphate acyltransferase, putative, expressed	LOC_Os01g22570.1	753	LOC_Os01g22570.1	3.45369	10.9563	0.0480678	0.192374		LOC_Os01g22570.1	5.23195	37.5814	0.00183394	0.014189		0	0	0	0	1	3	2	10	1	0	0	0	0	0.0264738	0.0882796	0.0533111	0.309305	0.0315594	glycerol-3-phosphate acyltransferase, putative, expressed
hypothetical protein	LOC_Os06g20740.1	261	LOC_Os06g20740.1	4.34198	20.2799	0.00350306	0.0313265		LOC_Os06g20740.1	5.20195	36.8081	0.000171403	0.00191534		0	0	0	5	1	2	5	2	6	0	0	0	0.389663	0.0763784	0.169795	0.384514	0.178472	0.546305	hypothetical protein
expressed protein	LOC_Os04g51480.1	737	LOC_Os04g51480.1	2.54282	5.82726	0.122052	0.344061		LOC_Os04g51480.1	5.20087	36.7806	8.93395e-05	0.00109064		0	0	0	0	2	0	5	4	4	0	0	0	0	0.0540971	0	0.136171	0.126408	0.128978	expressed protein
COP9 signalosome complex subunit 8, putative, expressed	LOC_Os04g34930.2	207	LOC_Os04g34930.2	4.17564	18.0715	0.00557996	0.0440267		LOC_Os04g34930.2	5.19978	36.7528	0.000159938	0.00180357		0	0	0	3	0	4	5	5	3	0	0	0	0.294789	0	0.428178	0.484822	0.562576	0.34441	COP9 signalosome complex subunit 8, putative, expressed
expressed protein	LOC_Os03g56100.1	549	LOC_Os03g56100.1	4.31725	19.9353	0.0119563	0.0766205		LOC_Os03g56100.1	5.13757	35.2017	0.0024506	0.0179354		0	0	0	1	7	0	1	5	6	0	0	0	0.03705	0.254177	0	0.0365603	0.212119	0.259719	expressed protein
POEI3 - Pollen Ole e I allergen and extensin family protein precursor, expressed	LOC_Os10g05750.1	923	LOC_Os10g05750.1	6.77562	109.563	0.000697321	0.00898545	Up	LOC_Os10g05750.1	5.11847	34.7387	0.00672275	0.0405535	Up	1	0	0	0	63	109	1	6	40	0.0231158	0	0	0	1.36066	2.61673	0.0217461	0.151402	1.02987	POEI3 - Pollen Ole e I allergen and extensin family protein precursor, expressed
retrotransposon protein, putative, unclassified, expressed	LOC_Os12g13450.1	992	LOC_Os12g13450.1	-0.455074	-1.37085	0.322362	0.55845		LOC_Os12g13450.1	5.09763	34.2405	6.7858e-51	1.62735e-47	Up	6	11	11	3	11	10	375	305	330	0.129048	0.231726	0.227884	0.0615134	0.221051	0.223369	7.58756	7.16093	7.90545	retrotransposon protein, putative, unclassified, expressed
LTPL103 - Protease inhibitor/seed storage/LTP family protein precursor, expressed	LOC_Os04g33930.1	448	LOC_Os04g33930.1	4.34851	20.3719	0.00237285	0.0232859		LOC_Os04g33930.1	5.09541	34.1878	0.000118287	0.00138866		0	0	0	2.76238	1.84159	2.76238	2.76238	4.60397	3.68317	0	0	0	0.12542	0.0819456	0.136628	0.123762	0.239351	0.195375	LTPL103 - Protease inhibitor/seed storage/LTP family protein precursor, expressed
expressed protein	LOC_Os11g29630.1	1104	LOC_Os11g29630.1	5.40176	42.2758	0.000132991	0.00235087		LOC_Os11g29630.1	5.08768	34.0051	0.000490385	0.00470619		0	0	0	5	6	6	5	0	7	0	0	0	0.0921215	0.108341	0.120425	0.0909041	0	0.150679	expressed protein
retrotransposon protein, putative, Ty3-gypsy subclass, expressed	LOC_Os08g03780.1	947	LOC_Os08g03780.1	3.03965	8.22289	0.0625277	0.228798		LOC_Os08g03780.1	5.0858	33.9608	0.000268772	0.00281604		0	0	0	0	3	0	5	3	4	0	0	0	0	0.0631513	0	0.105975	0.0737824	0.100377	retrotransposon protein, putative, Ty3-gypsy subclass, expressed
expressed protein	LOC_Os01g34520.1	270	LOC_Os01g34520.1	2.54127	5.821	0.124922	0.34921		LOC_Os01g34520.1	5.0843	33.9255	0.000269775	0.00282312		0	0	0	0	2	0	5	5	2	0	0	0	0	0.147665	0	0.371697	0.431308	0.176032	expressed protein
lectin-like receptor kinase, putative, expressed	LOC_Os07g04000.1	2045	LOC_Os07g04000.1	3.95151	15.4711	0.00843881	0.0594449		LOC_Os07g04000.1	5.08211	33.8741	0.000143644	0.00164082		0	0	0	3	2	1	6	3	3	0	0	0	0.0298393	0.0194961	0.0108353	0.0588899	0.0341672	0.034862	lectin-like receptor kinase, putative, expressed
retrotransposon protein, putative, Ty3-gypsy subclass, expressed	LOC_Os08g26740.1	603	LOC_Os08g26740.1	4.666	25.3866	0.00108359	0.0127766		LOC_Os08g26740.1	5.07151	33.626	0.000241869	0.00257035		0	0	0	2	3	5	7	3	2	0	0	0	0.0674641	0.099178	0.183733	0.233004	0.115874	0.0788201	retrotransposon protein, putative, Ty3-gypsy subclass, expressed
expressed protein	LOC_Os07g17160.1	955	LOC_Os07g17160.1	3.98691	15.8555	0.0155723	0.091468		LOC_Os07g17160.1	5.04516	33.0175	0.00131604	0.0107941		0	0	0	0	2	4	8	3	1	0	0	0	0	0.0417482	0.0928092	0.168139	0.0731643	0.024884	expressed protein
BRASSINOSTEROID INSENSITIVE 1-associated receptor kinase 1 precursor, putative, expressed	LOC_Os05g41230.1	364	LOC_Os05g41230.1	2.38131	5.2101	0.0626345	0.229053		LOC_Os05g41230.1	5.03494	32.7844	0.000254945	0.00268944	Up	1	1	3	5	20	7	1	18	148	0.058615	0.0574107	0.169376	0.279402	1.09532	0.426119	0.0551418	1.15174	9.66239	BRASSINOSTEROID INSENSITIVE 1-associated receptor kinase 1 precursor, putative, expressed
expressed protein	LOC_Os12g04870.1	537	LOC_Os12g04870.1	-2.75085	-6.73115	0.0802648	0.266852		LOC_Os12g04870.1	5.02406	32.538	1.13792e-12	7.72335e-11	Up	1	0	1	0	0	0	37	23	20	0.0397316	0	0.0382699	0	0	0	1.38296	0.997551	0.885075	expressed protein
expressed protein	LOC_Os05g11620.1	756	LOC_Os05g11620.1	5.00951	32.2117	1.91648e-13	6.56575e-11	Up	LOC_Os05g11620.1	5.01924	32.4297	1.98896e-13	1.62301e-11	Up	0	0	3	57	30	39	56	21	36	0	0	0.0815514	1.5336	0.791062	1.14308	1.48679	0.646962	1.13163	expressed protein
cell division cycle protein 48, putative, expressed	LOC_Os08g31870.1	2383	LOC_Os08g31870.1	4.34361	20.3029	0.00565752	0.0444753		LOC_Os08g31870.1	4.99959	31.9909	0.00100061	0.00858034		0	0	0	2	4	2	1	8	2	0	0	0	0.0170713	0.0334616	0.0185969	0.00842284	0.0781893	0.0199448	cell division cycle protein 48, putative, expressed
expressed protein	LOC_Os02g14800.1	1109	LOC_Os02g14800.1	4.55506	23.5077	0.0147351	0.0884605		LOC_Os02g14800.1	4.99396	31.8663	0.00773933	0.0453487		0.00474704	0.00241199	0.0547828	2.56917	0.00217943	6.47425	1.60355	9.13083	0.0143081	9.13274e-05	4.54505e-05	0.00101518	0.0471218	3.91763e-05	0.129358	0.0290224	0.191761	0.000306602	expressed protein
expressed protein	LOC_Os02g14800.3	1109	LOC_Os02g14800.3	4.55506	23.5077	0.0147351	0.0884605		LOC_Os02g14800.3	4.99396	31.8663	0.00773933	0.0453487		0.00474704	0.00241199	0.0547828	2.56917	0.00217943	6.47425	1.60355	9.13083	0.0143081	9.13274e-05	4.54505e-05	0.00101518	0.0471218	3.91763e-05	0.129358	0.0290224	0.191761	0.000306602	expressed protein
expressed protein	ChrSy.fgenesh.mRNA.21	1901	ChrSy.fgenesh.mRNA.21	2.53951	5.81391	0.125929	0.350092		ChrSy.fgenesh.mRNA.21	4.98415	31.6504	0.000473214	0.00456169		0	0	0	1	1	0	2	6	3	0	0	0	0.0106999	0.0104865	0	0.0211169	0.0735107	0.0375028	expressed protein
expressed protein	LOC_Os09g38480.1	1336	LOC_Os09g38480.1	4.3393	20.2423	0.00302738	0.0280978		LOC_Os09g38480.1	4.982	31.6033	0.000325561	0.0033192		0	0	0	3	4	1	2	4	5	0	0	0	0.0456746	0.059685	0.0165855	0.0300474	0.0697325	0.0889381	expressed protein
expressed protein	LOC_Os11g37620.1	395	LOC_Os11g37620.1	4.91407	30.1497	0.000413194	0.00588853		LOC_Os11g37620.1	4.97709	31.4959	0.00037179	0.00371764		0	0	0	5	2	5	3	2	6	0	0	0	0.257474	0.100936	0.280483	0.152443	0.117927	0.360976	expressed protein
light repressible receptor protein kinase, putative, expressed	LOC_Os09g18159.1	657	LOC_Os09g18159.1	1.78068	3.43587	0.273098	0.508942		LOC_Os09g18159.1	4.97553	31.4619	0.000515348	0.0049097		0	0	0	0	0	1	3	6	2	0	0	0	0	0	0.0337263	0.0916513	0.2127	0.0723417	light repressible receptor protein kinase, putative, expressed
B3 DNA binding domain containing protein, expressed	LOC_Os03g42430.1	581	LOC_Os03g42430.1	2.54029	5.81704	0.123473	0.346755		LOC_Os03g42430.1	4.97502	31.4507	0.000331423	0.00337578		0	0	0	2	0	0	3	4	4	0	0	0	0.0700187	0	0	0.10364	0.160349	0.163609	B3 DNA binding domain containing protein, expressed
glycerol-3-phosphate acyltransferase, putative, expressed	LOC_Os03g07060.1	672	LOC_Os03g07060.1	3.01427	8.07951	0.0950701	0.291938		LOC_Os03g07060.1	4.96324	31.195	0.00631669	0.0386222		0	0	0	3	0	0	4	7	0	0	0	0	0.0908055	0	0	0.119474	0.242611	0	glycerol-3-phosphate acyltransferase, putative, expressed
expressed protein	LOC_Os07g19540.1	225	LOC_Os07g19540.1	5.12273	34.8413	7.71022e-05	0.00149317		LOC_Os07g19540.1	4.96018	31.1288	0.00021758	0.00234748		0	0	0	5	5	4	6	3	2	0	0	0	0.45201	0.442995	0.393923	0.535243	0.310542	0.211238	expressed protein
expressed protein	LOC_Os02g06760.3	239	LOC_Os02g06760.3	0	1	1	1		LOC_Os02g06760.3	4.95942	31.1124	0.0235428	0.105928		0.0011421	0.000328325	0.0142945	4.0224e-07	3.97446e-05	3.20511e-05	12.2195	2.8023e-08	1.28371e-07	0.000101957	2.87079e-05	0.00122915	3.42332e-08	3.31506e-06	2.97152e-06	1.02622	2.73085e-09	1.27642e-08	expressed protein
expressed protein	LOC_Os10g18470.1	555	LOC_Os10g18470.1	0	1	1	1		LOC_Os10g18470.1	4.93769	30.6473	0.0025523	0.0185199		0	0	0	0	0	0	6	5	0	0	0	0	0	0	0	0.216991	0.209826	0	expressed protein
expressed protein	LOC_Os01g40730.1	516	LOC_Os01g40730.1	3.42371	10.731	0.0364156	0.162442		LOC_Os01g40730.1	4.93601	30.6117	0.000917146	0.00797391		0	0	0	2	0	2	7	3	1	0	0	0	0.0788389	0	0.0858845	0.27229	0.135411	0.0460548	expressed protein
expressed protein	LOC_Os06g34850.1	777	LOC_Os06g34850.1	3.6998	12.9942	0.00524168	0.0421512		LOC_Os06g34850.1	4.92524	30.3841	0.000265846	0.00278877	Up	1	0	1	7	13	15	60	0	18	0.0274593	0	0.0264491	0.183247	0.333529	0.427764	1.54993	0	0.550523	expressed protein
expressed protein	LOC_Os06g11304.1	1419	LOC_Os06g11304.1	5.43517	43.2663	0.0170998	0.0976643		LOC_Os06g11304.1	4.91024	30.0697	0.0279731	0.119829		0.0694378	0.0316853	0.000217576	0.00829946	17.9728	0.133709	7.00017	4.24222	0.0117779	0.00104406	0.000466627	3.15109e-06	0.000118967	0.25249	0.00208791	0.0990169	0.0696293	0.000197246	expressed protein
glutaryl-CoA dehydrogenase, mitochondrial precursor, putative, expressed	LOC_Os06g23780.1	416	LOC_Os06g23780.1	4.36011	20.5364	0.0132086	0.0820987		LOC_Os06g23780.1	4.90979	30.0603	0.00499277	0.0317553		0	0	0	0	5	3	8	0	3	0	0	0	0	0.239601	0.159795	0.385993	0	0.171377	glutaryl-CoA dehydrogenase, mitochondrial precursor, putative, expressed
retrotransposon protein, putative, Ty1-copia subclass, expressed	LOC_Os12g02770.1	648	LOC_Os12g02770.1	0	1	1	1		LOC_Os12g02770.1	4.89166	29.6849	0.00651805	0.0395938		0	0	0	0	0	0	0	8	2	0	0	0	0	0	0	0	0.287539	0.0733465	retrotransposon protein, putative, Ty1-copia subclass, expressed
nodulin MtN3 family protein, putative, expressed	LOC_Os01g12130.1	223	LOC_Os01g12130.1	3.79097	13.8419	0.0452446	0.184688		LOC_Os01g12130.1	4.87659	29.3765	0.010902	0.0593152		0	0	0	0	0	5	1	8	1	0	0	0	0	0	0.49682	0.0900073	0.835539	0.106566	nodulin MtN3 family protein, putative, expressed
NB-ARC domain containing protein, expressed	LOC_Os08g19694.1	2712	LOC_Os08g19694.1	5.57046	47.5199	6.56637e-20	5.15365e-17		LOC_Os08g19694.1	4.86839	29.21	1.13552e-13	9.68715e-12		1	1	0	45	55	33	23	22	26	0.0078672	0.00770557	0	0.337507	0.404282	0.269624	0.170224	0.188936	0.227828	NB-ARC domain containing protein, expressed
retrotransposon protein, putative, unclassified, expressed	LOC_Os05g27060.1	2428	LOC_Os05g27060.1	0	1	1	1		LOC_Os05g27060.1	4.85189	28.8777	0.00457035	0.0297121		0	0	0	0	0	0	3	0	7	0	0	0	0	0	0	0.0248002	0	0.0685131	retrotransposon protein, putative, unclassified, expressed
BCS1 protein, putative, expressed	LOC_Os07g33390.1	1065	LOC_Os07g33390.1	1.77002	3.41059	0.273697	0.508942		LOC_Os07g33390.1	4.84819	28.8039	0.000715397	0.00648499		0	0	0	1	0	0	2	5	3	0	0	0	0.019099	0	0	0.0376932	0.109346	0.0669416	BCS1 protein, putative, expressed
retrotransposon protein, putative, unclassified, expressed	LOC_Os09g13770.1	651	LOC_Os09g13770.1	0	1	1	1		LOC_Os09g13770.1	4.84174	28.6754	0.000690415	0.00630305		0	0	0	0	0	0	3	2	5	0	0	0	0	0	0	0.092496	0.0715534	0.182521	retrotransposon protein, putative, unclassified, expressed
nucleotide pyrophosphatase/phosphodiesterase, putative, expressed	LOC_Os12g38760.1	538	LOC_Os12g38760.1	3.95587	15.518	0.0081081	0.0577689		LOC_Os12g38760.1	4.8333	28.5082	0.000419586	0.0041183		0.5	0.5	0	2	2	1.5	4.5	4.5	2.5	0.0198289	0.0194215	0	0.075615	0.074107	0.0617793	0.167885	0.19481	0.110429	nucleotide pyrophosphatase/phosphodiesterase, putative, expressed
nucleotide pyrophosphatase/phosphodiesterase, putative, expressed	LOC_Os12g38760.2	538	LOC_Os12g38760.2	3.95587	15.518	0.0081081	0.0577689		LOC_Os12g38760.2	4.8333	28.5082	0.000419586	0.0041183		0.5	0.5	0	2	2	1.5	4.5	4.5	2.5	0.0198289	0.0194215	0	0.075615	0.074107	0.0617793	0.167885	0.19481	0.110429	nucleotide pyrophosphatase/phosphodiesterase, putative, expressed
expressed protein	LOC_Os06g12455.1	787	LOC_Os06g12455.1	5.76064	54.2156	1.05407e-06	4.29191e-05		LOC_Os06g12455.1	4.83021	28.4471	0.000379763	0.00378947		0	0	0	9	6	7	5	3	2	0	0	0	0.23261	0.15198	0.197087	0.12752	0.0887826	0.060392	expressed protein
expressed protein	LOC_Os02g07580.1	122	LOC_Os02g07580.1	2.53908	5.8122	0.129332	0.350092		LOC_Os02g07580.1	4.82967	28.4365	0.00124487	0.0103401		0	0	0	0	2	0	4	5	1	0	0	0	0	0.3268	0	0.658086	0.954535	0.194789	expressed protein
expressed protein	LOC_Os11g01260.1	384	LOC_Os11g01260.1	4.70222	26.0321	0.0048898	0.0401594		LOC_Os11g01260.1	4.82584	28.361	0.0038622	0.0258922		0	0	0	1	2	7	4	6	0	0	0	0	0.0529699	0.103827	0.403925	0.209079	0.363916	0	expressed protein
glycosyl hydrolases family 16, putative, expressed	LOC_Os09g23220.2	1089	LOC_Os09g23220.2	4.196	18.3282	0.0147982	0.0887042		LOC_Os09g23220.2	4.82552	28.3548	0.00454332	0.0295733		4.55115e-07	2.27558e-07	0	2.27558e-07	2.99561	3.7296	3.72958	6	2.50313e-06	8.91669e-09	4.36674e-09	0	4.25034e-09	0.0548364	0.0758872	0.0687408	0.128323	5.46236e-08	glycosyl hydrolases family 16, putative, expressed
protein kinase, putative, expressed	LOC_Os04g34290.1	2451	LOC_Os04g34290.1	4.35849	20.5134	0.00337723	0.0304099		LOC_Os04g34290.1	4.82304	28.306	0.000788345	0.00702238		0	0	0	1	3	4	5	4	1	0	0	0	0.00829883	0.0244	0.0361619	0.0409458	0.03801	0.00969574	protein kinase, putative, expressed
retrotransposon protein, putative, unclassified, expressed	LOC_Os10g31420.1	934	LOC_Os10g31420.1	5.22526	37.4075	6.12728e-05	0.00123366		LOC_Os10g31420.1	4.82273	28.3	0.000495742	0.00475126		0	0	0	5	4	6	6	2	2	0	0	0	0.108889	0.0853738	0.142344	0.12894	0.0498729	0.0508871	retrotransposon protein, putative, unclassified, expressed
expressed protein	LOC_Os09g12780.1	348	LOC_Os09g12780.1	1.12651	2.1833	0.0248054	0.125148		LOC_Os09g12780.1	4.81953	28.2373	7.54033e-36	1.08498e-32	Up	3	4	6	9	13	12	141	138	112	0.18393	0.240201	0.354327	0.526046	0.74469	0.764076	8.13247	9.23595	7.64827	expressed protein
LTPL159 - Protease inhibitor/seed storage/LTP family protein precursor, expressed	LOC_Os10g36160.1	607	LOC_Os10g36160.1	2.42304	5.363	0.0945437	0.290784		LOC_Os10g36160.1	4.80443	27.9433	0.000654137	0.00602547		0	0	1	3	3	2	0	15	21	0	0	0.0338566	0.100529	0.0985244	0.0730089	0	0.575551	0.822157	LTPL159 - Protease inhibitor/seed storage/LTP family protein precursor, expressed
tRNA-specific adenosine deaminase 1, putative, expressed	LOC_Os04g58690.1	467	LOC_Os04g58690.1	6.43383	86.452	0.00102347	0.0122451	Up	LOC_Os04g58690.1	4.75817	27.0615	0.0131648	0.0683103		2.70065e-06	0.000634724	0.056753	0.0075373	23.43	11.831	7.95603	0.0154659	2.12103	1.23385e-07	2.84029e-05	0.00249749	0.000328291	1.00016	0.561354	0.341949	0.000771331	0.107933	tRNA-specific adenosine deaminase 1, putative, expressed
exosome complex exonuclease RRP40, putative, expressed	LOC_Os01g66730.1	260	LOC_Os01g66730.1	6.43252	86.3736	0.00501357	0.0409427	Up	LOC_Os01g66730.1	4.74826	26.8763	0.0282794	0.120674		0.0112385	0	0.0112385	0.0524464	13.9923	20	0.0861617	8.67174	0.0449541	0.000922243	0	0.000888315	0.00410301	1.07282	1.70448	0.00665156	0.776809	0.00410885	exosome complex exonuclease RRP40, putative, expressed
LTPL37 - Protease inhibitor/seed storage/LTP family protein precursor, expressed	LOC_Os10g05720.2	367	LOC_Os10g05720.2	4.13744	17.5993	0.023122	0.119277		LOC_Os10g05720.2	4.74705	26.8537	0.00943651	0.0529089		0	0	0	6	0	1	0	6	2.71678	0	0	0	0.332541	0	0.0603765	0	0.380774	0.175919	LTPL37 - Protease inhibitor/seed storage/LTP family protein precursor, expressed
expressed protein	LOC_Os11g02159.3	374	LOC_Os11g02159.3	5.90445	59.8985	0.00177814	0.0185493		LOC_Os11g02159.3	4.74292	26.777	0.0117689	0.062898		0.188607	1.59622e-05	0.357822	10.8325	11.9845	1.89327	0.0193804	8.51447	0.429048	0.0107596	8.919e-07	0.019662	0.589139	0.638791	0.11217	0.0010401	0.530234	0.027262	expressed protein
homeobox protein rough sheath 1, putative, expressed	LOC_Os03g56140.2	465	LOC_Os03g56140.2	3.67286	12.7539	0.0393943	0.168989		LOC_Os03g56140.2	4.73379	26.608	0.00766264	0.0450215		0	0	0	5.45993	0	0	1	2	6	0	0	0	0.238833	0	0	0.0431648	0.100175	0.306636	homeobox protein rough sheath 1, putative, expressed
transporter family protein, putative, expressed	LOC_Os03g10100.1	2042	LOC_Os03g10100.1	2.8678	7.29954	9.62243e-12	2.26979e-09		LOC_Os03g10100.1	4.73224	26.5794	2.87603e-29	2.21695e-26	Up	4	7	14	85	85.001	48	280	273	143	0.041794	0.0716369	0.140898	0.846688	0.829812	0.520859	2.75223	3.11378	1.6642	transporter family protein, putative, expressed
DUF260 domain containing protein, putative, expressed	LOC_Os10g07510.1	577	LOC_Os10g07510.1	2.96406	7.80315	0.0152957	0.0905033		LOC_Os10g07510.1	4.72889	26.5179	2.95756e-05	0.000413838		0	0	1	2	8	2	19	3	15	0	0	0.0356169	0.0705041	0.276392	0.0768048	0.660938	0.121095	0.617788	DUF260 domain containing protein, putative, expressed
retrotransposon protein, putative, unclassified, expressed	LOC_Os11g36100.1	423	LOC_Os11g36100.1	3.75016	13.4559	0.0269109	0.132143		LOC_Os11g36100.1	4.72137	26.38	0.00404616	0.0269455		0	0	0	1	0	4	1	6	2	0	0	0	0.0480861	0	0.209534	0.0474507	0.330364	0.112361	retrotransposon protein, putative, unclassified, expressed
zinc finger protein, putative, expressed	LOC_Os06g34430.1	1065	LOC_Os06g34430.1	4.6978	25.9525	0.00338995	0.0305117		LOC_Os06g34430.1	4.7198	26.3512	0.00341216	0.0233835		0	0	0	1	2	7	1	6	2	0	0	0	0.019099	0.0374362	0.145641	0.0188466	0.131215	0.0446277	zinc finger protein, putative, expressed
integral membrane protein, putative, expressed	LOC_Os08g05720.1	750	LOC_Os08g05720.1	3.05052	8.2851	0.0826742	0.272302		LOC_Os08g05720.1	4.71736	26.3067	0.00604755	0.0373064		0	0	0	0	2	1	2	0	7	0	0	0	0	0.0531594	0.0295443	0.0535243	0	0.2218	integral membrane protein, putative, expressed
tubby, putative, expressed	LOC_Os02g08310.1	594	LOC_Os02g08310.1	0	1	1	1		LOC_Os02g08310.1	4.71391	26.2438	0.00181591	0.014068		0	0	0	0	0	0	1	5	3	0	0	0	0	0	0	0.0337906	0.196049	0.120022	tubby, putative, expressed
expressed protein	LOC_Os07g11150.2	345	LOC_Os07g11150.2	1.77046	3.41164	0.275458	0.508942		LOC_Os07g11150.2	4.71322	26.2313	0.00160081	0.0127026		0	0	0	0	1	0	1	4	4	0	0	0	0	0.057782	0	0.0581786	0.270036	0.275528	expressed protein
expressed protein	LOC_Os05g16000.1	1528	LOC_Os05g16000.1	0.149063	1.10885	0.891573	0.977858		LOC_Os05g16000.1	4.71291	26.2258	4.09422e-09	1.39162e-07		1	1	1	0	3	1	55	17	22	0.0139633	0.0136764	0.0134496	0	0.039139	0.0145014	0.722474	0.259124	0.342156	expressed protein
retrotransposon protein, putative, unclassified, expressed	LOC_Os12g24050.1	4863	LOC_Os12g24050.1	4.59052	24.0926	3.20562e-31	4.61257e-28	Up	LOC_Os12g24050.1	4.71278	26.2233	1.73409e-32	1.91937e-29	Up	78	76	26	1741	1768.02	1834	1780.3	1621.18	1712	0.342216	0.32659	0.109876	7.28207	7.24762	8.3566	7.34805	7.76439	8.36611	retrotransposon protein, putative, unclassified, expressed
cysteine protease, putative, expressed	LOC_Os12g18210.1	275	LOC_Os12g18210.1	1.76925	3.40877	0.278469	0.51067		LOC_Os12g18210.1	4.70255	26.0381	0.00246291	0.018001		0	0	0	0	1	0	2	6	1	0	0	0	0	0.0724901	0	0.145976	0.50816	0.0864155	cysteine protease, putative, expressed
auxin efflux carrier component, putative, expressed	LOC_Os11g04190.1	1246	LOC_Os11g04190.1	1.78215	3.43939	0.274035	0.508942		LOC_Os11g04190.1	4.69428	25.8892	0.00169349	0.0133156		0	0	0	0	0	1	3	1	5	0	0	0	0	0	0.0177835	0.0483266	0.0186923	0.0953622	auxin efflux carrier component, putative, expressed
expressed protein	LOC_Os07g36860.1	387	LOC_Os07g36860.1	3.42252	10.7221	0.0344969	0.157164		LOC_Os07g36860.1	4.69002	25.813	0.00162733	0.0128847		0	0	0	2	0	2	3	5	1	0	0	0	0.105119	0	0.114513	0.155594	0.300913	0.0614064	expressed protein
ZOS9-02 - C2H2 zinc finger protein, expressed	LOC_Os09g10980.1	852	LOC_Os09g10980.1	3.40451	10.5891	0.0347864	0.158049		LOC_Os09g10980.1	4.68997	25.812	0.00152688	0.0122034		0	0	0	2	2	0	3	5	1	0	0	0	0.0477475	0.0467952	0	0.0706748	0.136682	0.0278923	ZOS9-02 - C2H2 zinc finger protein, expressed
POEI32 - Pollen Ole e I allergen and extensin family protein precursor, expressed	LOC_Os01g67390.1	1035	LOC_Os01g67390.1	0.581351	1.49625	0.567517	0.774001		LOC_Os01g67390.1	4.68829	25.7819	5.7989e-05	0.000750363	Up	22.0326	16	26	54	38	23	90	59	1479	0.454187	0.323053	0.516256	1.06124	0.731905	0.492404	1.74536	1.32768	33.9588	POEI32 - Pollen Ole e I allergen and extensin family protein precursor, expressed
expressed protein	LOC_Os02g03640.1	345	LOC_Os02g03640.1	0	1	1	1		LOC_Os02g03640.1	4.6846	25.7161	0.000996903	0.00855533		0	0	0	0	0	0	4	2	3	0	0	0	0	0	0	0.232715	0.135018	0.206646	expressed protein
lectin-like receptor kinase 7, putative, expressed	LOC_Os07g03920.1	1851	LOC_Os07g03920.1	0	1	1	1		LOC_Os07g03920.1	4.684	25.7053	0.00099308	0.00852931		0	0	0	0	0	0	4	3	2	0	0	0	0	0	0	0.0433747	0.0377482	0.0256772	lectin-like receptor kinase 7, putative, expressed
expressed protein	LOC_Os04g13460.1	1393	LOC_Os04g13460.1	2.54179	5.82312	0.123925	0.347623		LOC_Os04g13460.1	4.68323	25.6918	0.00113667	0.00956464		0	0	0	0	2	0	4	3	2	0	0	0	0	0.0286214	0	0.0576357	0.0501593	0.0341195	expressed protein
expressed protein	LOC_Os04g51620.1	265	LOC_Os04g51620.1	3.06817	8.38708	0.0633344	0.230655		LOC_Os04g51620.1	4.68221	25.6735	0.00170932	0.0134304		0	0	0	0	0	3	4	2	3	0	0	0	0	0	0.250847	0.302968	0.175778	0.269029	expressed protein
expressed protein	LOC_Os02g21530.1	534	LOC_Os02g21530.1	0	1	1	1		LOC_Os02g21530.1	4.67365	25.5217	0.0015352	0.0122614		0	0	0	0	0	0	5	1	3	0	0	0	0	0	0	0.187937	0.0436154	0.133507	expressed protein
cysteine-rich repeat secretory protein 55 precursor, putative, expressed	LOC_Os08g04240.1	778	LOC_Os08g04240.1	4.11491	17.3265	2.38781e-07	1.26008e-05	Up	LOC_Os08g04240.1	4.67011	25.4591	6.6028e-09	2.16254e-07	Up	1	5	2	101	42	33	164	31	40	0.027424	0.134303	0.0528302	2.6406	1.07617	0.939872	4.23104	0.928033	1.22181	cysteine-rich repeat secretory protein 55 precursor, putative, expressed
chalcone synthase, putative, expressed	LOC_Os05g12210.1	1112	LOC_Os05g12210.1	4.43059	21.5645	1.22533e-06	4.82804e-05		LOC_Os05g12210.1	4.66489	25.3672	2.17231e-07	5.17791e-06		1	0	0	9	12	13	20	7	9	0.0191869	0	0	0.164626	0.215123	0.259044	0.361001	0.146614	0.192337	chalcone synthase, putative, expressed
retrotransposon protein, putative, unclassified, expressed	LOC_Os02g32300.1	1421	LOC_Os02g32300.1	4.90503	29.9613	0.00131853	0.0148056		LOC_Os02g32300.1	4.65569	25.2059	0.00285176	0.0202537		0	0	0	2	7	3	6	0	3	0	0	0	0.0286283	0.0982009	0.0467801	0.08475	0	0.0501709	retrotransposon protein, putative, unclassified, expressed
THION27 - Plant thionin family protein precursor, expressed	LOC_Os01g41170.1	594	LOC_Os01g41170.1	3.1352	8.78595	0.00664837	0.0500768		LOC_Os01g41170.1	4.62771	24.7218	1.43422e-05	0.000217232		1	0	0	9	4	1	7	18	9	0.035919	0	0	0.308188	0.134241	0.0373034	0.236534	0.705777	0.360065	THION27 - Plant thionin family protein precursor, expressed
resistance protein, putative, expressed	LOC_Os08g42670.2	2351	LOC_Os08g42670.2	4.13033	17.5126	0.0391632	0.168416		LOC_Os08g42670.2	4.60979	24.4166	0.02327	0.105271		0.00418896	0.00209448	0.00418896	0.00418896	6.7055	0.00209448	6.99993	2	0	3.80158e-05	1.86174e-05	3.66173e-05	3.62421e-05	0.0568578	1.97405e-05	0.0597618	0.0198134	0	resistance protein, putative, expressed
bZIP transcription factor domain containing protein, expressed	LOC_Os07g08420.1	661	LOC_Os07g08420.1	3.75168	13.47	0.000168273	0.00283633		LOC_Os07g08420.1	4.59478	24.1638	7.91711e-07	1.67037e-05		0	1	0	7	4	10	16	6	12	0	0.031615	0	0.215405	0.120634	0.335222	0.485849	0.211413	0.431424	bZIP transcription factor domain containing protein, expressed
glucose-6-phosphate 1-dehydrogenase, chloroplast precursor, putative, expressed	LOC_Os03g20300.2	758	LOC_Os03g20300.2	3.12742	8.73871	0.133731	0.356815		LOC_Os03g20300.2	4.58559	24.0105	0.0426219	0.163907		0.0043011	0.00115978	0.248859	0.248859	0.0670199	3.33008	1.4483e-06	8.32881	0.294786	0.000121065	3.19744e-05	0.00674708	0.00667796	0.00176257	0.0973465	3.83505e-08	0.255915	0.0092419	glucose-6-phosphate 1-dehydrogenase, chloroplast precursor, putative, expressed
retrotransposon protein, putative, unclassified, expressed	LOC_Os11g44780.1	2511	LOC_Os11g44780.1	4.23084	18.7762	0.0210871	0.112157		LOC_Os11g44780.1	4.58334	23.973	0.0127202	0.0665569		0	0	0	1	0	6	0	5	3	0	0	0	0.00810053	0	0.0529467	0	0.0463772	0.0283922	retrotransposon protein, putative, unclassified, expressed
expressed protein	LOC_Os06g02460.1	1392	LOC_Os06g02460.1	3.74459	13.404	0.0388451	0.167532		LOC_Os06g02460.1	4.57183	23.7826	0.0116426	0.0624054		0	0	0	0	2	3	1	0	7	0	0	0	0	0.0286419	0.0477547	0.0144193	0	0.119504	expressed protein
expressed protein	LOC_Os04g22910.1	853	LOC_Os04g22910.1	0	1	1	1		LOC_Os04g22910.1	4.56099	23.6045	0.00524296	0.0331366		0	0	0	0	0	0	1	1	6	0	0	0	0	0	0	0.0235306	0.0273044	0.167158	expressed protein
TruB family pseudouridylate synthase, putative, expressed	LOC_Os11g38600.1	429	LOC_Os11g38600.1	3.37369	10.3653	0.0795507	0.265198		LOC_Os11g38600.1	4.56072	23.6	0.0218819	0.100852		0	0	0	4	0	0	1	7	0	0	0	0	0.189654	0	0	0.046787	0.380034	0	TruB family pseudouridylate synthase, putative, expressed
BURP domain containing protein, expressed	LOC_Os10g26940.1	790	LOC_Os10g26940.1	4.61708	24.5403	0.00943959	0.0645973		LOC_Os10g26940.1	4.55064	23.4358	0.0110717	0.0599437		0	0	0	3	7	0	2	0	6	0	0	0	0.0772422	0.176637	0	0.0508143	0	0.180488	BURP domain containing protein, expressed
expressed protein	LOC_Os08g31890.1	1248	LOC_Os08g31890.1	3.71343	13.1176	0.0199585	0.107882		LOC_Os08g31890.1	4.54724	23.3805	0.00274665	0.0196234		0	0	0	3	0	2	1	4	3	0	0	0	0.0488953	0	0.0355099	0.016083	0.0746495	0.0571256	expressed protein
BURP domain containing protein, expressed	LOC_Os09g30320.1	832	LOC_Os09g30320.1	1.78146	3.43775	0.273595	0.508942		LOC_Os09g30320.1	4.54582	23.3576	0.00252091	0.0183353		0	0	0	0	0	1	1	4	3	0	0	0	0	0	0.0266324	0.0241246	0.111974	0.0856884	BURP domain containing protein, expressed
methyl-CpG binding domain containing protein, expressed	LOC_Os04g11640.1	180	LOC_Os04g11640.1	0	1	1	1		LOC_Os04g11640.1	4.54579	23.3571	0.00251676	0.0183113		0	0	0	0	0	0	1	4	3	0	0	0	0	0	0	0.111509	0.51757	0.396071	methyl-CpG binding domain containing protein, expressed
ICE-like protease p20 domain containing protein, putative, expressed	LOC_Os03g27170.1	463	LOC_Os03g27170.1	3.04761	8.26843	0.0638174	0.231944		LOC_Os03g27170.1	4.54536	23.3501	0.00245404	0.0179488		0	0	0	0	2	1	1	4	3	0	0	0	0	0.0861113	0.0478579	0.0433513	0.201215	0.15398	ICE-like protease p20 domain containing protein, putative, expressed
ATP-binding region, ATPase-like domain containing protein, expressed	LOC_Os11g26830.1	379	LOC_Os11g26830.1	3.03719	8.2089	0.0642446	0.233065		LOC_Os11g26830.1	4.54493	23.3433	0.00239492	0.0175909		0	0	0	1	2	0	1	4	3	0	0	0	0.0536687	0.105197	0	0.0529594	0.245812	0.188108	ATP-binding region, ATPase-like domain containing protein, expressed
POEI25 - Pollen Ole e I allergen and extensin family protein precursor, expressed	LOC_Os02g01190.2	963	LOC_Os02g01190.2	3.69056	12.9112	0.030022	0.142963		LOC_Os02g01190.2	4.54022	23.2671	0.00644392	0.0392389		0	2.89947e-13	1.73968e-13	1.73968e-13	5	5.21904e-13	2.15919	4	2.15919	0	6.29197e-15	3.71258e-15	3.67455e-15	0.103503	1.20088e-14	0.0450037	0.096742	0.0532831	POEI25 - Pollen Ole e I allergen and extensin family protein precursor, expressed
expressed protein	LOC_Os08g12420.1	366	LOC_Os08g12420.1	0	1	1	1		LOC_Os08g12420.1	4.5399	23.2619	0.0031532	0.0219574		0	0	0	0	0	0	2	1	5	0	0	0	0	0	0	0.109681	0.0636356	0.324648	expressed protein
PAP fibrillin family domain containing protein, expressed	LOC_Os04g46610.2	1372	LOC_Os04g46610.2	3.54871	11.7022	0.000109825	0.00201823	Up	LOC_Os04g46610.2	4.53924	23.2513	1.44195e-06	2.81522e-05	Up	5.79132	0.263263	2.92553	16.0525	45.8288	65.1324	18.2445	82.6297	117.445	0.0900603	0.00400986	0.043821	0.237985	0.66588	1.05191	0.266907	1.4027	2.03425	PAP fibrillin family domain containing protein, expressed
protein kinase family protein, putative, expressed	LOC_Os01g42950.3	412	LOC_Os01g42950.3	3.03555	8.19958	0.0663969	0.237753		LOC_Os01g42950.3	4.53449	23.1749	0.0029215	0.0206403		0	0	0	1	2	0	2	5	1	0	0	0	0.04937	0.0967708	0	0.0974351	0.282653	0.0576802	protein kinase family protein, putative, expressed
LTPL123 - Protease inhibitor/seed storage/LTP family protein precursor, expressed	LOC_Os04g52250.1	869	LOC_Os04g52250.1	1.77145	3.41397	0.273141	0.508942		LOC_Os04g52250.1	4.53287	23.1489	0.00204143	0.0154628		0	0	0	0	1	0	2.00025	4.00017	2	0	0	0	0	0.0229399	0	0.0462006	0.107211	0.0546934	LTPL123 - Protease inhibitor/seed storage/LTP family protein precursor, expressed
expressed protein	LOC_Os11g32870.1	110	LOC_Os11g32870.1	3.40764	10.6121	0.0322802	0.150139		LOC_Os11g32870.1	4.53254	23.1436	0.00196555	0.0149827		0	0	0	2	2	0	2	4	2	0	0	0	0.369826	0.36245	0	0.364939	0.846933	0.432077	expressed protein
expressed protein	LOC_Os09g13440.1	418	LOC_Os09g13440.1	5.88491	59.0928	7.16042e-07	3.13165e-05		LOC_Os09g13440.1	4.52622	23.0425	0.00152206	0.0121694		0	0	0	10	6	8	3	1	4	0	0	0	0.486613	0.286145	0.42408	0.144055	0.0557192	0.227409	expressed protein
expressed protein	LOC_Os11g07000.1	1446	LOC_Os11g07000.1	0	1	1	1		LOC_Os11g07000.1	4.52577	23.0352	0.00177722	0.0138304		0	0	0	0	0	0	3	2	3	0	0	0	0	0	0	0.0416424	0.0322139	0.0493034	expressed protein
ZOS1-05 - C2H2 zinc finger protein, expressed	LOC_Os01g14010.1	1465	LOC_Os01g14010.1	3.71295	13.1132	0.0154829	0.0911292		LOC_Os01g14010.1	4.52575	23.0349	0.00153856	0.0122809		0	0	0	1	2	2	3	2	3	0	0	0	0.0138843	0.0272147	0.0302501	0.0411023	0.0317961	0.048664	ZOS1-05 - C2H2 zinc finger protein, expressed
legume lectins beta domain containing protein, expressed	LOC_Os07g15930.1	701	LOC_Os07g15930.1	2.54911	5.85273	0.124041	0.347724		LOC_Os07g15930.1	4.52411	23.0088	0.00216068	0.016171		0	0	0	0	1	1	3	4	1	0	0	0	0	0.0284376	0.0316094	0.0858986	0.1329	0.0339005	legume lectins beta domain containing protein, expressed
retrotransposon protein, putative, unclassified, expressed	LOC_Os12g03250.1	513	LOC_Os12g03250.1	1.76974	3.40993	0.274121	0.508942		LOC_Os12g03250.1	4.52397	23.0066	0.00233106	0.0172008		0	0	0	1	0	0	3	4	1	0	0	0	0.03965	0	0	0.117378	0.181603	0.0463241	retrotransposon protein, putative, unclassified, expressed
UDP-glucose 6-dehydrogenase, putative, expressed	LOC_Os03g31210.1	924	LOC_Os03g31210.1	3.72592	13.2317	0.0189909	0.104311		LOC_Os03g31210.1	4.52372	23.0025	0.00270219	0.0193871		0	0	0	0	2	3	3	4	1	0	0	0	0	0.0431489	0.0719422	0.0651676	0.100825	0.0257189	UDP-glucose 6-dehydrogenase, putative, expressed
expressed protein	LOC_Os09g37730.1	825	LOC_Os09g37730.1	0	1	1	1		LOC_Os09g37730.1	4.52101	22.9594	0.00573261	0.035693		0	0	0	0	0	0	3	5	0	0	0	0	0	0	0	0.0729878	0.141155	0	expressed protein
deoxyribonuclease tatD, putative, expressed	LOC_Os04g48820.2	409	LOC_Os04g48820.2	6.33072	80.4892	4.01823e-08	2.85288e-06		LOC_Os04g48820.2	4.52048	22.9509	0.00171981	0.0134857		5.58586e-12	3.6635e-14	1.00754e-12	11.6825	12.5228	7.62782	4.33517	1.10836e-13	4.29783	2.91391e-13	1.87183e-15	5.06258e-14	0.580993	0.610367	0.413249	0.212748	6.31158e-15	0.249718	deoxyribonuclease tatD, putative, expressed
retrotransposon protein, putative, unclassified, expressed	LOC_Os12g05010.1	311	LOC_Os12g05010.1	3.94034	15.3519	0.0105687	0.0697687		LOC_Os12g05010.1	4.51618	22.8827	0.00233729	0.0172409		0	0	0	4	2	0	4	2	2	0	0	0	0.261613	0.128198	0	0.258156	0.149779	0.152825	retrotransposon protein, putative, unclassified, expressed
receptor kinase, putative, expressed	LOC_Os04g03210.1	2524	LOC_Os04g03210.1	3.03762	8.21133	0.0655293	0.236079		LOC_Os04g03210.1	4.51428	22.8526	0.00288351	0.0204287		0	0	0	0	3	0	4	2	2	0	0	0	0	0.0236943	0	0.0318092	0.0184553	0.0188306	receptor kinase, putative, expressed
retrotransposon protein, putative, Ty1-copia subclass, expressed	LOC_Os01g67690.1	4347	LOC_Os01g67690.1	5.52384	46.009	0.000178662	0.0029549		LOC_Os01g67690.1	4.51264	22.8265	0.00423469	0.0280065		0	0	0	6	12	1	4	1	3	0	0	0	0.0280751	0.0550304	0.00509735	0.0184694	0.00535787	0.0164005	retrotransposon protein, putative, Ty1-copia subclass, expressed
app1, putative, expressed	LOC_Os03g56940.1	1155	LOC_Os03g56940.1	4.66699	25.4041	6.02575e-07	2.70107e-05		LOC_Os03g56940.1	4.51144	22.8076	2.27139e-06	4.17941e-05		0	0	1	14	14	12	6	18	7	0	0	0.017793	0.246551	0.241634	0.230215	0.104268	0.362971	0.144026	app1, putative, expressed
GLTP domain containing protein, putative, expressed	LOC_Os08g44220.1	588	LOC_Os08g44220.1	5.58049	47.8516	0.000488744	0.00672756		LOC_Os08g44220.1	4.50982	22.7819	0.00690307	0.0414963		0	0	0	11	9	0	4	1	3	0	0	0	0.380518	0.305124	0	0.136542	0.0396099	0.121246	GLTP domain containing protein, putative, expressed
RING-H2 finger protein, putative, expressed	LOC_Os06g08820.1	1335	LOC_Os06g08820.1	4.32299	20.0147	0.00579269	0.0452749		LOC_Os06g08820.1	4.49922	22.6152	0.00399692	0.0266917		0	0	0	3	5	0	5	1	2	0	0	0	0.0457088	0.0746621	0	0.0751746	0.0174462	0.0356019	RING-H2 finger protein, putative, expressed
amino acid permease family protein, putative, expressed	LOC_Os01g71700.1	465	LOC_Os01g71700.1	1.46383	2.75839	0.241487	0.491925		LOC_Os01g71700.1	4.48131	22.3362	2.78367e-07	6.5235e-06		1	0	0	1	1	2	10	13	8	0.0458836	0	0	0.0437429	0.0428705	0.095304	0.431648	0.651136	0.408848	amino acid permease family protein, putative, expressed
THION14 - Plant thionin family protein precursor, putative, expressed	LOC_Os06g32550.1	350	LOC_Os06g32550.1	5.07058	33.6045	1.88878e-43	3.88252e-40	Up	LOC_Os06g32550.1	4.47602	22.2545	7.95451e-34	1.00992e-30	Up	6	6	8	310	266	236	148	121	198	0.365758	0.358243	0.469736	18.0158	15.1504	14.941	8.48743	8.05191	13.4438	THION14 - Plant thionin family protein precursor, putative, expressed
lysM domain-containing GPI-anchored protein precursor, putative, expressed	LOC_Os11g34570.1	649	LOC_Os11g34570.1	2.93951	7.67151	0.00554375	0.0438193		LOC_Os11g34570.1	4.47508	22.24	8.10353e-07	1.70637e-05		1	0	0	6	5	1	12	7	12	0.032875	0	0	0.188047	0.153581	0.0341421	0.371124	0.251209	0.439401	lysM domain-containing GPI-anchored protein precursor, putative, expressed
galactosyltransferase family protein, putative, expressed	LOC_Os06g07905.1	238	LOC_Os06g07905.1	0.539313	1.45328	0.752501	0.900885		LOC_Os06g07905.1	4.44955	21.8498	0.00987996	0.0547851		0	1	0	1	1	0	3	27	0	0	0.0878046	0	0.085464	0.0837596	0	0.253004	2.64222	0	galactosyltransferase family protein, putative, expressed
E3 ubiquitin-protein ligase SINA-like 2, putative, expressed	LOC_Os05g06100.1	1134	LOC_Os05g06100.1	2.34562	5.08277	0.0140271	0.0855119		LOC_Os05g06100.1	4.41588	21.3458	7.11597e-08	1.90437e-06		1	1	0	10	2	2	17	18	17	0.0188147	0.0184281	0	0.179369	0.0351583	0.0390797	0.300897	0.369693	0.356254	E3 ubiquitin-protein ligase SINA-like 2, putative, expressed
WRKY105, expressed	LOC_Os08g09800.1	1889	LOC_Os08g09800.1	4.12381	17.4337	0.0223506	0.116649		LOC_Os08g09800.1	4.40384	21.1684	0.0153549	0.0769475		0	0	0	5	2	0	0	1	6	0	0	0	0.0538392	0.0211062	0	0	0.0123296	0.075482	WRKY105, expressed
glutaredoxin 2, putative, expressed	LOC_Os02g52900.1	650	LOC_Os02g52900.1	2.51119	5.70091	0.186871	0.440296		LOC_Os02g52900.1	4.3984	21.0888	0.0361739	0.145271		0.102745	0.022983	0.076458	2.12146	0.000165395	1.02571e-07	0.000129642	6.61835	7.92484e-06	0.00337254	0.000738903	0.00241736	0.0663868	5.07249e-06	3.49659e-09	4.00328e-06	0.237147	2.89735e-07	glutaredoxin 2, putative, expressed
glutaredoxin 2, putative, expressed	LOC_Os02g52900.3	650	LOC_Os02g52900.3	2.51119	5.70091	0.186871	0.440296		LOC_Os02g52900.3	4.3984	21.0888	0.0361739	0.145271		0.102745	0.022983	0.076458	2.12146	0.000165395	1.02571e-07	0.000129642	6.61835	7.92484e-06	0.00337254	0.000738903	0.00241736	0.0663868	5.07249e-06	3.49659e-09	4.00328e-06	0.237147	2.89735e-07	glutaredoxin 2, putative, expressed
expressed protein	LOC_Os11g40350.1	315	LOC_Os11g40350.1	3.95835	15.5447	0.0265521	0.130842		LOC_Os11g40350.1	4.38909	20.9531	0.0140996	0.0720966		0	0	0	2	2	2	0	7	0	0	0	0	0.129146	0.12657	0.140687	0	0.51757	0	expressed protein
expressed protein	LOC_Os12g33194.1	738	LOC_Os12g33194.1	4.75342	26.9725	6.16332e-21	5.78374e-18	Up	LOC_Os12g33194.1	4.38771	20.933	1.06652e-16	1.53974e-14	Up	2	2	0	45	48	46	37	28	30	0.0578208	0.0566328	0	1.24027	1.29657	1.38113	1.0063	0.883656	0.966027	expressed protein
retrotransposon protein, putative, unclassified, expressed	LOC_Os11g36270.1	763	LOC_Os11g36270.1	4.62643	24.6998	0.00253791	0.0245386		LOC_Os11g36270.1	4.36425	20.5954	0.00569507	0.0354901		0	0	0	5	5	0	1	3	3	0	0	0	0.133292	0.130634	0	0.0263062	0.0915753	0.0934375	retrotransposon protein, putative, unclassified, expressed
expressed protein	LOC_Os11g27020.1	1555	LOC_Os11g27020.1	3.05759	8.32579	0.0637103	0.231756		LOC_Os11g27020.1	4.35875	20.517	0.00444092	0.0290281		0	0	0	0	1	2	1	4	2	0	0	0	0	0.0128198	0.0284993	0.0129078	0.0599116	0.030565	expressed protein
expressed protein	LOC_Os09g14240.1	257	LOC_Os09g14240.1	5.21552	37.1559	0.00012346	0.00222988		LOC_Os09g14240.1	4.35516	20.466	0.0036711	0.0248487		0	0	0	8	3	4	1	4	2	0	0	0	0.633165	0.232702	0.344875	0.0780997	0.3625	0.184936	expressed protein
expressed protein	LOC_Os04g40380.1	293	LOC_Os04g40380.1	4.15559	17.8221	0.00583958	0.0455506		LOC_Os04g40380.1	4.34862	20.3735	0.00378138	0.0254491		0	0	0	4	2	1	2	1	4	0	0	0	0.277685	0.136074	0.0756252	0.137008	0.0794903	0.324427	expressed protein
lr1 disease resistance protein, putative, expressed	LOC_Os02g16070.1	1099	LOC_Os02g16070.1	3.40815	10.6159	0.0473769	0.190546		LOC_Os02g16070.1	4.34819	20.3674	0.00985086	0.0546922		0	0	0	3	0	1	2	5	0	0	0	0	0.0555244	0	0.0201621	0.0365271	0.105963	0	lr1 disease resistance protein, putative, expressed
abscisic stress-ripening, putative, expressed	LOC_Os01g73250.1	915	LOC_Os01g73250.1	4.18745	18.22	0.00930146	0.0638621		LOC_Os01g73250.1	4.34724	20.354	0.00688115	0.0413933		0	0	0	1	2	4	2	5	0	0	0	0	0.02223	0.0435733	0.0968664	0.0438724	0.127271	0	abscisic stress-ripening, putative, expressed
retrotransposon protein, putative, unclassified, expressed	LOC_Os02g05210.1	221	LOC_Os02g05210.1	0	1	1	1		LOC_Os02g05210.1	4.34673	20.3467	0.00435231	0.0285657		0	0	0	0	0	0	2	4	1	0	0	0	0	0	0	0.181644	0.42155	0.107531	retrotransposon protein, putative, unclassified, expressed
expressed protein	LOC_Os11g08909.1	690	LOC_Os11g08909.1	1.76927	3.40882	0.274837	0.508942		LOC_Os11g08909.1	4.3467	20.3464	0.0043335	0.0284898		0	0	0	1	0	0	2	4	1	0	0	0	0.0294789	0	0	0.0581786	0.135018	0.034441	expressed protein
expressed protein	LOC_Os10g27200.1	402	LOC_Os10g27200.1	2.54955	5.85452	0.124832	0.349005		LOC_Os10g27200.1	4.34633	20.3411	0.00404	0.0269169		0	0	0	0	1	1	2	4	1	0	0	0	0	0.049589	0.0551199	0.0998589	0.231748	0.0591151	expressed protein
receptor-like protein kinase, putative, expressed	LOC_Os11g10280.1	1693	LOC_Os11g10280.1	2.54725	5.84518	0.122402	0.344608		LOC_Os11g10280.1	4.34578	20.3334	0.00327889	0.022621		0	0	0	1	0	1	2	3	2	0	0	0	0.0120144	0	0.0130881	0.0237113	0.0412711	0.0280736	receptor-like protein kinase, putative, expressed
DUF567 domain containing protein, putative, expressed	LOC_Os03g22410.1	717	LOC_Os03g22410.1	3.41535	10.6689	0.0302575	0.143721		LOC_Os03g22410.1	4.34519	20.3251	0.00304545	0.0213587		0	0	0	1	2	1	2	3	2	0	0	0	0.0283688	0.0556061	0.030904	0.0559878	0.0974504	0.066288	DUF567 domain containing protein, putative, expressed
RNA recognition motif containing protein, putative, expressed	LOC_Os05g23800.1	509	LOC_Os05g23800.1	4.17103	18.0138	0.00615107	0.0473113		LOC_Os05g23800.1	4.33982	20.2495	0.00424257	0.0280501		0	0	0	2	2	3	3	0	4	0	0	0	0.0799231	0.0783292	0.130598	0.1183	0	0.186753	RNA recognition motif containing protein, putative, expressed
expressed protein	LOC_Os10g33410.1	178	LOC_Os10g33410.1	3.03959	8.22255	0.0605101	0.224152		LOC_Os10g33410.1	4.33915	20.2402	0.00331346	0.0228346		0	0	0	2	1	0	3	2	2	0	0	0	0.228544	0.111993	0	0.338286	0.261693	0.267014	expressed protein
retrotransposon protein, putative, Ty3-gypsy subclass, expressed	LOC_Os01g23040.1	4566	LOC_Os01g23040.1	0	1	1	1		LOC_Os01g23040.1	4.33907	20.239	0.00336199	0.023102		0	0	0	0	0	0	3	2	2	0	0	0	0	0	0	0.0131877	0.0102018	0.0104092	retrotransposon protein, putative, Ty3-gypsy subclass, expressed
transferase family protein, putative, expressed	LOC_Os05g04930.1	1335	LOC_Os05g04930.1	3.03065	8.17177	0.0707324	0.245996		LOC_Os05g04930.1	4.33894	20.2372	0.00642786	0.0391853		0	0	0	2	1	0	3	0	4	0	0	0	0.0304726	0.0149324	0	0.0451048	0	0.0712038	transferase family protein, putative, expressed
expressed protein	LOC_Os03g61840.1	190	LOC_Os03g61840.1	3.72209	13.1966	0.0183002	0.1021		LOC_Os03g61840.1	4.33882	20.2356	0.00424796	0.0280796		0	0	0	2	0	3	3	1	3	0	0	0	0.21411	0	0.349866	0.31692	0.122582	0.375225	expressed protein
glycosyl hydrolases family 17, putative, expressed	LOC_Os01g71830.1	1126	LOC_Os01g71830.1	4.08092	16.9231	7.94162e-09	7.142e-07	Up	LOC_Os01g71830.1	4.33882	20.2355	1.27264e-09	4.81896e-08	Up	9	11	24	329	269.388	268	669	55	233	0.170535	0.20415	0.438031	5.94316	4.76926	5.27389	11.9253	1.13764	4.91747	glycosyl hydrolases family 17, putative, expressed
hAT dimerisation domain-containing protein, putative, expressed	LOC_Os07g15340.1	2694	LOC_Os07g15340.1	3.9508	15.4635	0.0100576	0.0674787		LOC_Os07g15340.1	4.33743	20.216	0.00388045	0.0259983		0	0	0	1	4	1	3	3	1	0	0	0	0.00755027	0.0295988	0.00822502	0.0223515	0.0259361	0.00882118	hAT dimerisation domain-containing protein, putative, expressed
Exo70 exocyst complex subunit family, putative, expressed	LOC_Os01g05580.1	534	LOC_Os01g05580.1	3.96338	15.599	0.0106801	0.0703258		LOC_Os01g05580.1	4.33666	20.2053	0.00438553	0.0287618		0	0	0	3	0	3	3	3	1	0	0	0	0.114272	0	0.124484	0.112762	0.130846	0.0445024	Exo70 exocyst complex subunit family, putative, expressed
expressed protein	LOC_Os02g28460.1	459	LOC_Os02g28460.1	3.42522	10.7422	0.0391829	0.168465		LOC_Os02g28460.1	4.33291	20.1528	0.00666356	0.0402358		0	0	0	2	0	2	3	4	0	0	0	0	0.0886293	0	0.0965499	0.131187	0.202969	0	expressed protein
peptide transporter PTR2, putative, expressed	LOC_Os05g34030.1	961	LOC_Os05g34030.1	5.40422	42.3479	3.63343e-05	0.000791743		LOC_Os05g34030.1	4.33246	20.1465	0.00351864	0.0239952		0	0	0	5	5	7	4	0	3	0	0	0	0.10583	0.103719	0.161402	0.0835448	0	0.074186	peptide transporter PTR2, putative, expressed
expressed protein	LOC_Os03g49740.1	310	LOC_Os03g49740.1	3.96161	15.5798	0.0176954	0.100032		LOC_Os03g49740.1	4.33129	20.1303	0.00894452	0.0507742		0	0	0	0	4	2	3	4	0	0	0	0	0	0.257223	0.142956	0.194242	0.300524	0	expressed protein
amino acid transporter, putative, expressed	LOC_Os06g12350.1	856	LOC_Os06g12350.1	1.78018	3.43468	0.272787	0.508942		LOC_Os06g12350.1	4.32881	20.0956	0.00417874	0.0276926		0	0	0	0	0	1	4	1	2	0	0	0	0	0	0.0258857	0.0937927	0.0272087	0.055524	amino acid transporter, putative, expressed
expressed protein	LOC_Os11g15510.1	835	LOC_Os11g15510.1	0	1	1	1		LOC_Os11g15510.1	4.32798	20.0841	0.0041598	0.0275916		0	0	0	0	0	0	4	2	1	0	0	0	0	0	0	0.0961515	0.055786	0.0284602	expressed protein
expressed protein	LOC_Os11g41590.1	1389	LOC_Os11g41590.1	0	1	1	1		LOC_Os11g41590.1	4.32798	20.0841	0.0041598	0.0275916		0	0	0	0	0	0	4	2	1	0	0	0	0	0	0	0.0578017	0.0335358	0.0171089	expressed protein
WRKY17, expressed	LOC_Os01g74140.1	820	LOC_Os01g74140.1	0.60762	1.52374	0.699065	0.864658		LOC_Os01g74140.1	4.32307	20.0159	0.00178013	0.0138465		1	0	0	0	0	2	2	6	19	0.0260193	0	0	0	0	0.0540444	0.0489552	0.170419	0.550635	WRKY17, expressed
expressed protein	LOC_Os07g26595.1	4143	LOC_Os07g26595.1	3.09645	8.55312	0.000175656	0.00291973		LOC_Os07g26595.1	4.32257	20.0089	3.10515e-08	8.87683e-07		0	0	3	10	14	9	41	11	18	0	0	0.0148812	0.0490959	0.0673635	0.0481351	0.198633	0.0618385	0.103248	expressed protein
glycerol-3-phosphate acyltransferase 1, putative, expressed	LOC_Os01g22560.1	1056	LOC_Os01g22560.1	2.40379	5.29193	0.0350301	0.158639		LOC_Os01g22560.1	4.32254	20.0084	3.95095e-06	6.83756e-05		1	0	0	1	2	5	12	10	6	0.0202044	0	0	0.0192618	0.0377553	0.104916	0.228087	0.220555	0.135024	glycerol-3-phosphate acyltransferase 1, putative, expressed
expressed protein	LOC_Os04g04360.1	305	LOC_Os04g04360.1	3.21362	9.27676	0.0192743	0.105196		LOC_Os04g04360.1	4.32053	19.9807	0.0014546	0.0117279	Up	1	0	0	7	7	1	1	20	6	0.0699536	0	0	0.46683	0.457519	0.0726498	0.0658086	1.52726	0.467494	expressed protein
expressed protein	ChrUn.fgenesh.mRNA.1	165	ChrUn.fgenesh.mRNA.1	4.13658	17.5888	0.0109139	0.0715771		ChrUn.fgenesh.mRNA.1	4.31674	19.9282	0.00788262	0.0460196		0	0	0	4	3	0	4	3	0	0	0	0	0.493101	0.36245	0	0.486585	0.423466	0	expressed protein
glycosyl hydrolases family 17, putative, expressed	LOC_Os01g71820.1	1118	LOC_Os01g71820.1	3.45527	10.9683	7.99028e-06	0.000228724	Up	LOC_Os01g71820.1	4.30935	19.8263	8.04359e-08	2.12106e-06	Up	28	8	53	379	422.58	318	1213.99	98	541	0.534351	0.149535	0.974241	6.89537	7.53491	6.3026	21.795	2.04158	11.4995	glycosyl hydrolases family 17, putative, expressed
retrotransposon protein, putative, unclassified, expressed	LOC_Os11g44770.1	5943	LOC_Os11g44770.1	0	1	1	1		LOC_Os11g44770.1	4.30314	19.7412	0.00869039	0.0496804		0	0	0	0	0	0	5	0	2	0	0	0	0	0	0	0.0168868	0	0.0079974	retrotransposon protein, putative, unclassified, expressed
response regulator receiver domain containing protein, expressed	LOC_Os04g28120.1	488	LOC_Os04g28120.1	5.39625	42.1146	4.22872e-08	2.96333e-06	Up	LOC_Os04g28120.1	4.30242	19.7314	5.20299e-06	8.73921e-05	Up	2	0	13	333	245	147	228	21	62	0.0874421	0	0.547464	13.8798	10.0082	6.6747	9.37773	1.00226	3.01923	response regulator receiver domain containing protein, expressed
expressed protein	LOC_Os06g15730.1	3428	LOC_Os06g15730.1	5.08028	33.8311	1.28472e-28	1.68053e-25	Up	LOC_Os06g15730.1	4.29403	19.6169	6.29178e-21	1.81065e-18		2	3	11	179	231	229	143	64	123	0.012448	0.0182884	0.0659453	1.06212	1.34333	1.48023	0.837294	0.434831	0.852685	expressed protein
expressed protein	LOC_Os05g42160.1	363	LOC_Os05g42160.1	3.9276	15.2168	0.0299928	0.142855		LOC_Os05g42160.1	4.28879	19.5458	0.0181122	0.0872209		0	0	0	0	6	0	5	1	1	0	0	0	0	0.3295	0	0.276469	0.0641616	0.0654663	expressed protein
SCP-like extracellular protein, expressed	LOC_Os01g28450.1	829	LOC_Os01g28450.1	7.54523	186.784	1.23132e-19	9.16424e-17	Up	LOC_Os01g28450.1	4.26206	19.187	1.16723e-06	2.3468e-05		0	0	2	238	180	102	19	3	24	0	0	0.0495801	5.83959	4.32842	2.72634	0.460025	0.0842846	0.687988	SCP-like extracellular protein, expressed
CCB2, putative, expressed	LOC_Os10g37840.3	576	LOC_Os10g37840.3	2.77211	6.83108	0.00284971	0.0267829		LOC_Os10g37840.3	4.25785	19.1312	1.74388e-06	3.30747e-05	Up	1.93775	0.00248009	0.553802	4.78087	3.91547	16.5638	35.0487	22.0272	11.0072	0.0717771	8.99787e-05	0.019759	0.168828	0.13551	0.637193	1.22133	0.890674	0.454129	CCB2, putative, expressed
expressed protein	LOC_Os06g29460.3	914	LOC_Os06g29460.3	4.41552	21.3405	0.0428727	0.178036		LOC_Os06g29460.3	4.25559	19.1011	0.0497591	0.182091		0.00858875	0.0013551	1.37799	0.0110023	13.5868	16.8819	0.0388782	23.545	0.015657	0.000200491	3.09827e-05	0.0309837	0.000244848	0.296334	0.409269	0.000853774	0.599975	0.000407086	expressed protein
glucan endo-1,3-beta-glucosidase precursor, putative, expressed	LOC_Os03g12140.3	1473	LOC_Os03g12140.3	6.10116	68.6489	0.00560254	0.0441726		LOC_Os03g12140.3	4.22579	18.7107	0.0417579	0.161275		0.0122406	0.0124517	0.0242704	0.02828	20.501	6.85498	6.88323	0.0149842	0.039254	0.0001773	0.000176652	0.000338614	0.000390515	0.277449	0.103119	0.0937934	0.000236926	0.000633294	glucan endo-1,3-beta-glucosidase precursor, putative, expressed
targeting protein-related, putative, expressed	LOC_Os03g11400.2	459	LOC_Os03g11400.2	1.58586	3.00186	0.15955	0.399383		LOC_Os03g11400.2	4.20872	18.4906	2.23685e-05	0.000323171	Up	1.18318	0.394392	0.788784	2.76075	3.94392	1.18318	11.999	5	26.5829	0.054998	0.017956	0.0353165	0.122342	0.171288	0.0571178	0.524705	0.253711	1.3763	targeting protein-related, putative, expressed
glucan endo-1,3-beta-glucosidase precursor, putative, expressed	LOC_Os07g35560.2	1317	LOC_Os07g35560.2	3.34278	10.1456	0.000311307	0.00469553		LOC_Os07g35560.2	4.19838	18.3585	9.15291e-06	0.000144992	Up	0.253229	0	9.49935	27.9834	23.9691	50.4965	111.949	17.4988	43.9529	0.0041024	0	0.148231	0.43219	0.362809	0.849591	1.70614	0.30946	0.793097	glucan endo-1,3-beta-glucosidase precursor, putative, expressed
glucan endo-1,3-beta-glucosidase precursor, putative, expressed	LOC_Os07g35560.3	1317	LOC_Os07g35560.3	3.34278	10.1456	0.000311307	0.00469553		LOC_Os07g35560.3	4.19838	18.3585	9.15291e-06	0.000144992	Up	0.253229	0	9.49935	27.9834	23.9691	50.4965	111.949	17.4988	43.9529	0.0041024	0	0.148231	0.43219	0.362809	0.849591	1.70614	0.30946	0.793097	glucan endo-1,3-beta-glucosidase precursor, putative, expressed
S-adenosylmethionine synthetase, putative, expressed	LOC_Os01g18860.1	1529	LOC_Os01g18860.1	0.303434	1.23408	0.487181	0.710118		LOC_Os01g18860.1	4.18947	18.2455	1.56371e-32	1.77634e-29	Up	7	8.5	11	11	13.5	13	151	187.503	155.5	0.0976789	0.116173	0.147849	0.146334	0.17601	0.188395	1.98222	2.85616	2.41684	S-adenosylmethionine synthetase, putative, expressed
S-adenosylmethionine synthetase, putative, expressed	LOC_Os01g18860.2	1529	LOC_Os01g18860.2	0.303434	1.23408	0.487181	0.710118		LOC_Os01g18860.2	4.18947	18.2455	1.56371e-32	1.77634e-29	Up	7	8.5	11	11	13.5	13	151	187.503	155.5	0.0976789	0.116173	0.147849	0.146334	0.17601	0.188395	1.98222	2.85616	2.41684	S-adenosylmethionine synthetase, putative, expressed
aquaporin protein, putative, expressed	LOC_Os01g02190.1	845	LOC_Os01g02190.1	3.70524	13.0434	0.0384409	0.166696		LOC_Os01g02190.1	4.18819	18.2294	0.0197698	0.0931598		0	0	0	0	4	1	0	1	5	0	0	0	0	0.0943658	0.0262227	0	0.0275629	0.140617	aquaporin protein, putative, expressed
POEI29 - Pollen Ole e I allergen and extensin family protein precursor, putative, expressed	LOC_Os02g33170.1	636	LOC_Os02g33170.1	1.73518	3.32921	0.198111	0.456896		LOC_Os02g33170.1	4.18431	18.1803	0.000413432	0.00407364		1	0	0	3	1	1	5	17	3	0.033547	0	0	0.0959454	0.031344	0.0348399	0.157796	0.622549	0.112096	POEI29 - Pollen Ole e I allergen and extensin family protein precursor, putative, expressed
expressed protein	LOC_Os11g33134.1	665	LOC_Os11g33134.1	0	1	1	1		LOC_Os11g33134.1	4.18399	18.1763	0.0365604	0.146415		0	0	0	0	0	0	0	6	0	0	0	0	0	0	0	0	0.210141	0	expressed protein
expressed protein	LOC_Os03g57569.2	1665	LOC_Os03g57569.2	4.22265	18.67	0.0340391	0.155681		LOC_Os03g57569.2	4.18388	18.175	0.0362005	0.145351		0.273494	0.146992	1.06473e-05	1.57329e-06	2.49223	4.90274	2.43681e-05	5.85593	9.27829e-05	0.00350464	0.0018449	1.31419e-07	1.92201e-08	0.0298391	0.0652468	2.93759e-07	0.0819149	1.32427e-06	expressed protein
retrotransposon protein, putative, unclassified, expressed	LOC_Os03g36000.1	1997	LOC_Os03g36000.1	1.75392	3.37273	0.30669	0.541335		LOC_Os03g36000.1	4.18323	18.1667	0.0341078	0.139043		0	0	0	1	0	0	0	6	0	0	0	0	0.0101855	0	0	0	0.0699769	0	retrotransposon protein, putative, unclassified, expressed
retrotransposon protein, putative, unclassified, expressed	LOC_Os12g15780.1	974	LOC_Os12g15780.1	4.14554	17.6984	2.19153e-06	7.88348e-05		LOC_Os12g15780.1	4.17303	18.0388	2.36899e-06	4.3405e-05		0	1	0	8	13	7	9	7	9	0	0.0214553	0	0.167067	0.26607	0.159248	0.185467	0.167387	0.219588	retrotransposon protein, putative, unclassified, expressed
ankyrin, putative, expressed	LOC_Os03g47686.1	171	LOC_Os03g47686.1	2.53087	5.77922	0.141867	0.370634		LOC_Os03g47686.1	4.17189	18.0246	0.0140861	0.0720444		0	0	0	1	1	0	0	5	1	0	0	0	0.11895	0.116578	0	0	0.681013	0.138972	ankyrin, putative, expressed
glucan endo-1,3-beta-glucosidase precursor, putative, expressed	LOC_Os08g14700.1	1302	LOC_Os08g14700.1	1.06534	2.09266	0.451381	0.680002		LOC_Os08g14700.1	4.16813	17.9776	0.000414468	0.00408292		0	1	0	2	1	0	9	2	14	0	0.0160503	0	0.0312449	0.0153109	0	0.138744	0.0357767	0.25553	glucan endo-1,3-beta-glucosidase precursor, putative, expressed
expressed protein	LOC_Os08g36660.1	818	LOC_Os08g36660.1	3.39271	10.5029	0.0488431	0.194359		LOC_Os08g36660.1	4.16141	17.8941	0.0146648	0.0742911		0	0	0	2	2	0	1	0	5	0	0	0	0.0497321	0.0487403	0	0.0245374	0	0.145258	expressed protein
transmembrane amino acid transporter protein, putative, expressed	LOC_Os05g14820.1	1111	LOC_Os05g14820.1	3.42559	10.745	0.0367171	0.163163		LOC_Os05g14820.1	4.16128	17.8925	0.00881104	0.0502372		0	0	0	1	1	2	0	4	2	0	0	0	0.0183082	0.0179431	0.0398887	0	0.0838547	0.0427799	transmembrane amino acid transporter protein, putative, expressed
SAG20, putative, expressed	LOC_Os12g01890.1	957	LOC_Os12g01890.1	4.3675	20.6418	0.0072521	0.0534856		LOC_Os12g01890.1	4.15816	17.8538	0.0121096	0.0642893		1.85356e-06	0	0	1	3	4	1	0	5	4.13243e-08	0	0	0.0212544	0.0624915	0.0926152	0.0209735	0	0.12416	SAG20, putative, expressed
expressed protein	LOC_Os05g39180.1	1310	LOC_Os05g39180.1	1.63555	3.10707	0.014256	0.0863824		LOC_Os05g39180.1	4.15782	17.8496	3.51477e-14	3.20089e-12		1	3	2	5	11	7	54	31	34	0.0162869	0.0478569	0.0313755	0.0776352	0.167391	0.118403	0.82738	0.551153	0.616782	expressed protein
expressed protein	LOC_Os09g15830.1	1140	LOC_Os09g15830.1	4.64058	24.9434	0.00357173	0.0317179		LOC_Os09g15830.1	4.15748	17.8454	0.0116731	0.0624868		0	0	0	6	2	2	1	0	5	0	0	0	0.107055	0.0349733	0.038874	0.0176067	0	0.104229	expressed protein
PsbP, putative, expressed	LOC_Os10g32400.2	511	LOC_Os10g32400.2	3.68114	12.8273	0.0563479	0.214207		LOC_Os10g32400.2	4.1574	17.8444	0.033843	0.138113		0	4.45976e-13	0	4.45976e-13	5	0	1	5	0	0	1.82383e-14	0	1.77521e-14	0.195057	0	0.0392791	0.227893	0	PsbP, putative, expressed
retrotransposon protein, putative, unclassified, expressed	LOC_Os07g10850.1	1477	LOC_Os07g10850.1	-3.14318	-8.83466	0.003031	0.0281073		LOC_Os07g10850.1	4.1574	17.8444	8.06799e-14	6.99339e-12	Up	3	6	1	0	1	0	93	62	43	0.0433362	0.0848916	0.013914	0	0.0134968	0	1.26382	0.977671	0.691851	retrotransposon protein, putative, unclassified, expressed
hypothetical protein	LOC_Os12g30160.1	381	LOC_Os12g30160.1	4.17181	18.0235	0.00668632	0.0503086		LOC_Os12g30160.1	4.15677	17.8366	0.00772329	0.0453039		0	0	0	2	2	3	0	4	2	0	0	0	0.106774	0.104644	0.174474	0	0.244521	0.124747	hypothetical protein
OsFBX19 - F-box domain containing protein, expressed	LOC_Os01g45650.1	1137	LOC_Os01g45650.1	3.10797	8.6217	0.0934034	0.288281		LOC_Os01g45650.1	4.15598	17.8269	0.0269987	0.116837		0	0	0	0	0	3	1	5	0	0	0	0	0	0	0.0584649	0.0176531	0.102421	0	OsFBX19 - F-box domain containing protein, expressed
CPuORF4 - conserved peptide uORF-containing transcript, expressed	LOC_Os03g19370.1	1406	LOC_Os03g19370.1	4.3507	20.4029	0.00388056	0.0337318		LOC_Os03g19370.1	4.1553	17.8184	0.00742182	0.0438754		0	0	0	3	2	3	0	4	2	0	0	0	0.0434006	0.0283567	0.0472792	0	0.0662607	0.0338041	CPuORF4 - conserved peptide uORF-containing transcript, expressed
expressed protein	LOC_Os07g33650.2	1202	LOC_Os07g33650.2	0	1	1	1		LOC_Os07g33650.2	4.15229	17.7813	0.0169241	0.0828304		4.05701e-09	0.112653	0.0401684	0.00375636	0.150782	0.0221973	0.981263	5.0697	0.000144598	7.20132e-11	0.00195854	0.000686771	6.35657e-05	0.00250067	0.000409195	0.0163856	0.0982334	2.8588e-06	expressed protein
expressed protein	LOC_Os05g39190.1	1229	LOC_Os05g39190.1	2.45104	5.46811	0.0234398	0.120341		LOC_Os05g39190.1	4.14952	17.7472	0.000139481	0.00160132		0	1	3	0	10	16	19	17	40	0	0.0170037	0.0501651	0	0.162203	0.288471	0.310302	0.322165	0.77345	expressed protein
expressed protein	LOC_Os04g03880.1	252	LOC_Os04g03880.1	1.78371	3.4431	0.275056	0.508942		LOC_Os04g03880.1	4.14621	17.7066	0.00889943	0.0506009		0	0	0	0	0	1	1	4	1	0	0	0	0	0	0.0879293	0.0796493	0.369693	0.0943026	expressed protein
expressed protein	LOC_Os10g09000.1	225	LOC_Os10g09000.1	3.42678	10.7539	0.0360716	0.161559		LOC_Os10g09000.1	4.14594	17.7033	0.00875406	0.049952		0	0	0	0	2	2	1	4	1	0	0	0	0	0.177198	0.196962	0.0892072	0.414056	0.105619	expressed protein
hypothetical protein	LOC_Os10g10140.1	294	LOC_Os10g10140.1	1.77115	3.41325	0.273839	0.508942		LOC_Os10g10140.1	4.14315	17.669	0.00707308	0.0423179		0	0	0	0	1	0	1	3	2	0	0	0	0	0.0678054	0	0.0682709	0.23766	0.161662	hypothetical protein
expressed protein	LOC_Os03g06600.1	426	LOC_Os03g06600.1	3.0384	8.21582	0.0627505	0.229361		LOC_Os03g06600.1	4.14267	17.6632	0.00691921	0.0415759		0	0	0	1	2	0	1	3	2	0	0	0	0.0477475	0.0935905	0	0.0471165	0.164019	0.111569	expressed protein
expressed protein	LOC_Os06g03630.1	294	LOC_Os06g03630.1	4.15809	17.853	0.00549953	0.0435653		LOC_Os06g03630.1	4.14218	17.6571	0.00651012	0.0395672		0	0	0	2	4	1	1	2	3	0	0	0	0.13837	0.271221	0.075368	0.0682709	0.15844	0.242492	expressed protein
cytochrome P450, putative, expressed	LOC_Os06g43384.1	915	LOC_Os06g43384.1	2.54788	5.84773	0.123975	0.347681		LOC_Os06g43384.1	4.14211	17.6563	0.00674393	0.0406585		0	0	0	1	0	1	1	3	2	0	0	0	0.02223	0	0.0242166	0.0219362	0.0763628	0.0519437	cytochrome P450, putative, expressed
expressed protein	LOC_Os07g14640.1	434	LOC_Os07g14640.1	4.15652	17.8335	0.00547413	0.0434458		LOC_Os07g14640.1	4.1412	17.6452	0.00647679	0.0393823		0	0	0	4	2	1	1	3	2	0	0	0	0.187469	0.0918653	0.0510557	0.046248	0.160995	0.109513	expressed protein
expressed protein	LOC_Os05g15300.1	408	LOC_Os05g15300.1	4.34534	20.3273	0.00281273	0.0265055		LOC_Os05g15300.1	4.1402	17.633	0.00602689	0.0372392		0	0	0	2	4	2	1	2	3	0	0	0	0.099708	0.195439	0.108619	0.0491952	0.11417	0.174737	expressed protein
OsIAA26 - Auxin-responsive Aux/IAA gene family member, expressed	LOC_Os09g35870.1	456	LOC_Os09g35870.1	3.04457	8.25103	0.0709527	0.246484		LOC_Os09g35870.1	4.13833	17.6101	0.010909	0.0593364		0	0	0	2	0	1	2	0	4	0	0	0	0.0892124	0	0.0485925	0.0880335	0	0.208458	OsIAA26 - Auxin-responsive Aux/IAA gene family member, expressed
gp176, putative, expressed	LOC_Os09g32370.1	2276	LOC_Os09g32370.1	4.64327	24.9899	0.00115479	0.0134132		LOC_Os09g32370.1	4.1341	17.5586	0.00663411	0.0401141		0	0	0	4	5	1	2	1	3	0	0	0	0.0357477	0.0437934	0.00973559	0.0176376	0.0102331	0.0313237	gp176, putative, expressed
retrotransposon protein, putative, unclassified, expressed	LOC_Os12g03000.1	1903	LOC_Os12g03000.1	0	1	1	1		LOC_Os12g03000.1	4.13309	17.5462	0.00634983	0.0387973		0	0	0	0	0	0	2	2	2	0	0	0	0	0	0	0.0210947	0.0244778	0.0249756	retrotransposon protein, putative, unclassified, expressed
expressed protein	LOC_Os12g37210.1	435	LOC_Os12g37210.1	0	1	1	1		LOC_Os12g37210.1	4.13309	17.5462	0.00634983	0.0387973		0	0	0	0	0	0	2	2	2	0	0	0	0	0	0	0.0922834	0.107083	0.109261	expressed protein
S-locus-like receptor protein kinase, putative, expressed	LOC_Os06g37750.1	2691	LOC_Os06g37750.1	3.04016	8.22584	0.0607221	0.224571		LOC_Os06g37750.1	4.13304	17.5456	0.00627997	0.0384303		0	0	0	1	2	0	2	2	2	0	0	0	0.00755869	0.0148159	0	0.0149176	0.01731	0.017662	S-locus-like receptor protein kinase, putative, expressed
MYB family transcription factor, putative, expressed	LOC_Os11g47460.1	768	LOC_Os11g47460.1	4.16761	17.9712	0.00470281	0.0390247		LOC_Os11g47460.1	4.13275	17.5422	0.00589312	0.0365396		0.25	0.25	0	3	1	3	1.75	2.25	2.25	0.00694527	0.00680257	0	0.0794548	0.0259567	0.0865554	0.0457361	0.0682343	0.0696219	MYB family transcription factor, putative, expressed
MYB family transcription factor, putative, expressed	LOC_Os11g47460.2	768	LOC_Os11g47460.2	4.16761	17.9712	0.00470281	0.0390247		LOC_Os11g47460.2	4.13275	17.5422	0.00589312	0.0365396		0.25	0.25	0	3	1	3	1.75	2.25	2.25	0.00694527	0.00680257	0	0.0794548	0.0259567	0.0865554	0.0457361	0.0682343	0.0696219	MYB family transcription factor, putative, expressed
MYB family transcription factor, putative, expressed	LOC_Os11g47460.3	768	LOC_Os11g47460.3	4.16761	17.9712	0.00470281	0.0390247		LOC_Os11g47460.3	4.13275	17.5422	0.00589312	0.0365396		0.25	0.25	0	3	1	3	1.75	2.25	2.25	0.00694527	0.00680257	0	0.0794548	0.0259567	0.0865554	0.0457361	0.0682343	0.0696219	MYB family transcription factor, putative, expressed
MYB family transcription factor, putative, expressed	LOC_Os11g47460.4	768	LOC_Os11g47460.4	4.16761	17.9712	0.00470281	0.0390247		LOC_Os11g47460.4	4.13275	17.5422	0.00589312	0.0365396		0.25	0.25	0	3	1	3	1.75	2.25	2.25	0.00694527	0.00680257	0	0.0794548	0.0259567	0.0865554	0.0457361	0.0682343	0.0696219	MYB family transcription factor, putative, expressed
expressed protein	LOC_Os08g26350.1	351	LOC_Os08g26350.1	4.36601	20.6206	0.00366975	0.0323885		LOC_Os08g26350.1	4.13275	17.5421	0.00763541	0.0448799		0	0	0	2	1	5	2	3	1	0	0	0	0.1159	0.0567942	0.315644	0.114368	0.199065	0.0677044	expressed protein
receptor kinase, putative, expressed	LOC_Os02g39660.1	1692	LOC_Os02g39660.1	5.60524	48.6794	2.99168e-05	0.000670866		LOC_Os02g39660.1	4.13274	17.542	0.00760352	0.0447473		0	0	0	8	10	2	2	3	1	0	0	0	0.0961723	0.117818	0.0261917	0.0237253	0.0412955	0.0140451	receptor kinase, putative, expressed
dirigent, putative, expressed	LOC_Os12g26380.1	356	LOC_Os12g26380.1	1.77131	3.41365	0.273455	0.508942		LOC_Os12g26380.1	4.13256	17.5398	0.00699016	0.0419381		0	0	0	0	1	0	2	3	1	0	0	0	0	0.0559966	0	0.112762	0.196269	0.0667535	dirigent, putative, expressed
transmembrane amino acid transporter protein, putative, expressed	LOC_Os12g38570.1	398	LOC_Os12g38570.1	1.77008	3.41073	0.273605	0.508942		LOC_Os12g38570.1	4.13256	17.5398	0.00698683	0.0419239		0	0	0	1	0	0	2	3	1	0	0	0	0.0511066	0	0	0.100862	0.175558	0.0597092	transmembrane amino acid transporter protein, putative, expressed
growth regulator related protein, putative, expressed	LOC_Os05g38490.1	423	LOC_Os05g38490.1	5.01816	32.4053	0.000271778	0.00419593		LOC_Os05g38490.1	4.13247	17.5388	0.00671417	0.0405074		0	0	0	7	2	4	2	3	1	0	0	0	0.336603	0.0942543	0.209534	0.0949013	0.165182	0.0561803	growth regulator related protein, putative, expressed
expressed protein	LOC_Os02g05190.1	1192	LOC_Os02g05190.1	4.91198	30.106	0.000238206	0.00376396		LOC_Os02g05190.1	4.13241	17.538	0.00547865	0.0343446		0	0	0	4	3	5	2	2	2	0	0	0	0.0682565	0.0501714	0.0929454	0.0336772	0.0390783	0.0398729	expressed protein
ubiquitin family domain containing protein, expressed	LOC_Os01g27470.1	1059	LOC_Os01g27470.1	0	1	1	1		LOC_Os01g27470.1	4.13176	17.53	0.0116445	0.0624054		0	0	0	0	0	0	2	4	0	0	0	0	0	0	0	0.0379068	0.0879722	0	ubiquitin family domain containing protein, expressed
expressed protein	LOC_Os01g09190.1	946	LOC_Os01g09190.1	1.78772	3.45269	0.277852	0.509863		LOC_Os01g09190.1	4.13176	17.53	0.011622	0.0623368		0	0	0	0	0	1	2	4	0	0	0	0	0	0	0.023423	0.0424347	0.0984805	0	expressed protein
expressed protein	LOC_Os07g05250.1	345	LOC_Os07g05250.1	2.326	5.01413	0.0208509	0.11123		LOC_Os07g05250.1	4.12554	17.4547	2.07772e-05	0.000302799	Up	0	3	0	1	15	4	25	19	18	0	0.181717	0	0.0589578	0.866729	0.256907	1.45447	1.28267	1.23987	expressed protein
formin-like protein 20, putative, expressed	LOC_Os04g32840.1	1181	LOC_Os04g32840.1	1.77145	3.41398	0.273133	0.508942		LOC_Os04g32840.1	4.12402	17.4363	0.0069155	0.0415594		0	0	0	0	1	0	3	2	1	0	0	0	0	0.0168796	0	0.0509864	0.0394422	0.0201222	formin-like protein 20, putative, expressed
expressed protein	LOC_Os02g03650.1	316	LOC_Os02g03650.1	0	1	1	1		LOC_Os02g03650.1	4.12401	17.4362	0.0069209	0.0415803		0	0	0	0	0	0	3	2	1	0	0	0	0	0	0	0.190553	0.147409	0.0752034	expressed protein
expressed protein	LOC_Os05g32300.1	801	LOC_Os05g32300.1	3.95552	15.5142	0.0105263	0.0695422		LOC_Os05g32300.1	4.12174	17.4087	0.00757188	0.044628		0	0	0	3	1	2	3	3	0	0	0	0	0.0761814	0.0248874	0.0553263	0.0751746	0.0872309	0	expressed protein
expressed protein	LOC_Os07g10800.1	507	LOC_Os07g10800.1	4.66763	25.4154	0.00268143	0.0255743		LOC_Os07g10800.1	4.11972	17.3844	0.0109275	0.0594017		0	0	0	0	6	4	3	1	2	0	0	0	0	0.235914	0.174818	0.118767	0.0459382	0.0937446	expressed protein
helix-loop-helix DNA-binding domain containing protein, expressed	LOC_Os05g11070.1	594	LOC_Os05g11070.1	1.76738	3.40434	0.277863	0.509863		LOC_Os05g11070.1	4.11786	17.362	0.0099097	0.0549059		0	0	0	1	0	0	3	3	0	0	0	0	0.0342432	0	0	0.101372	0.11763	0	helix-loop-helix DNA-binding domain containing protein, expressed
expressed protein	LOC_Os10g39980.1	1062	LOC_Os10g39980.1	4.16346	17.9195	6.79269e-06	0.000199877		LOC_Os10g39980.1	4.11625	17.3427	1.17117e-05	0.000180944		0	1	0	8	6	14	8	8	8	0	0.0196775	0	0.153224	0.112626	0.292104	0.151199	0.175447	0.179015	expressed protein
retrotransposon protein, putative, unclassified, expressed	LOC_Os10g31460.2	807	LOC_Os10g31460.2	4.00241	16.0268	7.58347e-23	7.79418e-20	Up	LOC_Os10g31460.2	4.11089	17.2783	7.01447e-24	2.85654e-21	Up	9	10	24	324	232	252	423	191	171	0.237946	0.258953	0.611181	8.16642	5.73094	6.91929	10.5208	5.51241	5.03555	retrotransposon protein, putative, unclassified, expressed
retrotransposon protein, putative, unclassified, expressed	LOC_Os06g33580.1	912	LOC_Os06g33580.1	4.91736	30.2185	0.00394699	0.0341237		LOC_Os06g33580.1	4.11088	17.2782	0.0185421	0.0886939		0	0	0	0	8	4	3	3	0	0	0	0	0	0.174866	0.0971851	0.0660251	0.076614	0	retrotransposon protein, putative, unclassified, expressed
DEFL27 - Defensin and Defensin-like DEFL family	LOC_Os06g45320.1	137	LOC_Os06g45320.1	3.42484	10.7394	0.0384461	0.166696		LOC_Os06g45320.1	4.10558	17.2148	0.0106992	0.058477		0	0	0	2	0	2	4	0	2	0	0	0	0.296941	0	0.323477	0.586033	0	0.346924	DEFL27 - Defensin and Defensin-like DEFL family
expressed protein	LOC_Os05g04914.1	2008	LOC_Os05g04914.1	2.55181	5.8637	0.129206	0.350092		LOC_Os05g04914.1	4.10478	17.2053	0.00986548	0.0547312		0	0	0	0	1	1	4	2	0	0	0	0	0	0.00992768	0.011035	0.0399833	0.0231979	0	expressed protein
retrotransposon protein, putative, unclassified, expressed	LOC_Os04g56420.1	2509	LOC_Os04g56420.1	1.76908	3.40836	0.278913	0.511094		LOC_Os04g56420.1	4.10472	17.2046	0.0111142	0.0601287		0	0	0	0	1	0	4	0	2	0	0	0	0	0.00794531	0	0.0319994	0	0.0189432	retrotransposon protein, putative, unclassified, expressed
hypothetical protein	LOC_Os02g12470.1	185	LOC_Os02g12470.1	0	1	1	1		LOC_Os02g12470.1	4.10155	17.1668	0.0111748	0.0604184		0	0	0	0	0	0	4	2	0	0	0	0	0	0	0	0.433981	0.251791	0	hypothetical protein
conserved hypothetical protein	LOC_Os09g39630.1	198	LOC_Os09g39630.1	4.22112	18.6502	0.0133304	0.0826104		LOC_Os09g39630.1	4.09412	17.0786	0.0171139	0.0835226		0	0	0	1	0	6	4	1	1	0	0	0	0.102729	0	0.67146	0.405487	0.11763	0.120022	conserved hypothetical protein
retrotransposon protein, putative, Ty3-gypsy subclass, expressed	LOC_Os11g45350.1	307	LOC_Os11g45350.1	3.38122	10.4196	0.059777	0.222448		LOC_Os11g45350.1	4.09133	17.0456	0.0232158	0.105081		0	0	0	4	0	0	4	0	2	0	0	0	0.265022	0	0	0.26152	0	0.154816	retrotransposon protein, putative, Ty3-gypsy subclass, expressed
expressed protein	LOC_Os02g06850.1	381	LOC_Os02g06850.1	0	1	1	1		LOC_Os02g06850.1	4.07636	16.8697	0.0163417	0.0806687		0	0	0	0	0	0	5	0	1	0	0	0	0	0	0	0.263407	0	0.0623734	expressed protein
retrotransposon, putative, centromere-specific	LOC_Os07g17200.1	339	LOC_Os07g17200.1	0	1	1	1		LOC_Os07g17200.1	4.07636	16.8697	0.0163417	0.0806687		0	0	0	0	0	0	5	0	1	0	0	0	0	0	0	0.296042	0	0.0701011	retrotransposon, putative, centromere-specific
retrotransposon protein, putative, Ty1-copia subclass, expressed	LOC_Os01g63960.1	4350	LOC_Os01g63960.1	1.88166	3.685	0.0101553	0.0679455		LOC_Os01g63960.1	4.06493	16.7365	1.23437e-09	4.69463e-08		2	1	3	2	15	10	42	41	27	0.00980959	0.00480402	0.0141731	0.00935192	0.0687406	0.0509384	0.193795	0.219521	0.147502	retrotransposon protein, putative, Ty1-copia subclass, expressed
alpha-amylase precursor, putative, expressed	LOC_Os02g52700.1	812	LOC_Os02g52700.1	2.52613	5.76023	0.0264168	0.130354		LOC_Os02g52700.1	4.06201	16.7027	0.000220791	0.00237618		2	0	0	11	0	5	21	8	13	0.0525514	0	0	0.275548	0	0.136442	0.519094	0.229464	0.380462	alpha-amylase precursor, putative, expressed
O-acyltransferase, putative, expressed	LOC_Os02g26840.1	1041	LOC_Os02g26840.1	1.76204	3.39176	0.301205	0.535661		LOC_Os02g26840.1	4.02987	16.3347	0.034567	0.140518		0	0	0	0	1	0	6	0	0	0	0	0	0	0.0191496	0	0.115687	0	0	O-acyltransferase, putative, expressed
glutamate decarboxylase, putative, expressed	LOC_Os04g37500.1	864	LOC_Os04g37500.1	3.48109	11.1664	4.48056e-08	3.08476e-06	Up	LOC_Os04g37500.1	4.01498	16.167	6.61412e-10	2.63757e-08	Up	27	12	37	319	424	256	833	92	389.577	0.666746	0.290243	0.880076	7.50995	9.78281	6.56539	19.3515	2.48002	10.7153	glutamate decarboxylase, putative, expressed
OsWAK60 - OsWAK receptor-like protein kinase, expressed	LOC_Os04g30240.1	1488	LOC_Os04g30240.1	4.03127	16.3506	4.98401e-24	5.6617e-21	Up	LOC_Os04g30240.1	3.98986	15.888	1.50449e-23	5.90403e-21	Up	3	12	22	288	221	202	266	134.927	208.704	0.0430158	0.168528	0.303845	3.93686	2.96074	3.00803	3.58807	2.11192	3.33314	OsWAK60 - OsWAK receptor-like protein kinase, expressed
RALFL26 - Rapid ALkalinization Factor RALF family protein precursor, expressed	LOC_Os10g41980.1	465	LOC_Os10g41980.1	4.10093	17.1594	3.44844e-06	0.000115127	Up	LOC_Os10g41980.1	3.9892	15.8807	6.00305e-06	9.90571e-05	Up	1	1	9	77.6076	66.7352	72.5007	65.8827	8	103.438	0.0458836	0.0449408	0.397761	3.39478	2.86097	3.45481	2.84382	0.400699	5.28629	RALFL26 - Rapid ALkalinization Factor RALF family protein precursor, expressed
expressed protein	LOC_Os01g44030.1	320	LOC_Os01g44030.1	3.37984	10.4096	1.38377e-07	7.8493e-06	Up	LOC_Os01g44030.1	3.96471	15.6134	2.33959e-10	1.02323e-08	Up	0	2	3	29	26.0655	11.0347	40.2377	27.3855	20.0575	0	0.130609	0.192665	1.84335	1.62378	0.764089	2.52386	1.99321	1.48954	expressed protein
embryogenesis transmembrane protein, putative, expressed	LOC_Os06g17700.1	418	LOC_Os06g17700.1	0	1	1	1		LOC_Os06g17700.1	3.94863	15.4403	0.0417395	0.161218		0	0	0	0	0	0	0	0	5	0	0	0	0	0	0	0	0	0.284261	embryogenesis transmembrane protein, putative, expressed
expressed protein	LOC_Os06g04930.1	400	LOC_Os06g04930.1	3.20023	9.19107	8.36134e-08	5.20077e-06	Up	LOC_Os06g04930.1	3.94796	15.4331	7.13331e-12	4.14992e-10	Up	1	1	4	21	24	23	29	47	24.3908	0.0533397	0.0522437	0.20551	1.06787	1.19609	1.2741	1.45519	2.73665	1.44908	expressed protein
expressed protein	LOC_Os07g18460.1	1037	LOC_Os07g18460.1	2.77295	6.83505	0.013549	0.0834695		LOC_Os07g18460.1	3.9473	15.4261	0.000315137	0.00322817		1	0	1	10	8	1	28	4	7	0.0205746	0	0.0198177	0.196147	0.153788	0.0213676	0.541953	0.0898386	0.160414	expressed protein
expressed protein	LOC_Os09g20180.1	399	LOC_Os09g20180.1	2.66025	6.32143	0.0158236	0.0924047		LOC_Os09g20180.1	3.94317	15.382	0.000208305	0.00226496	Up	0	0	2	5	10	2	27	5	6	0	0	0.103012	0.254893	0.499618	0.111069	1.35823	0.291863	0.357357	expressed protein
ribosomal protein S2, putative, expressed	LOC_Os12g34092.1	1821	LOC_Os12g34092.1	3.6594	12.6354	0.0833247	0.273943		LOC_Os12g34092.1	3.93895	15.337	0.0675074	0.223302		0.000182117	6.07058e-05	0.000197294	4.93657	0.000197294	0.00021247	0.000136588	4.93094	0.000303529	2.13379e-06	6.9665e-07	2.22656e-06	0.0551412	2.15981e-06	2.58537e-06	1.50552e-06	0.0630669	3.96109e-06	ribosomal protein S2, putative, expressed
expressed protein	LOC_Os08g26380.1	456	LOC_Os08g26380.1	2.51408	5.71234	0.176194	0.425101		LOC_Os08g26380.1	3.93464	15.2913	0.0475724	0.176909		0	0	0	2	0	0	0	5	0	0	0	0	0.0892124	0	0	0	0.25538	0	expressed protein
plastocyanin-like domain containing protein, putative, expressed	LOC_Os01g54430.1	758	LOC_Os01g54430.1	0	1	1	1		LOC_Os01g54430.1	3.9327	15.2708	0.0417134	0.161174		0	0	0	0	0	0	0	5	0	0	0	0	0	0	0	0	0.153632	0	plastocyanin-like domain containing protein, putative, expressed
peroxidase precursor, putative, expressed	LOC_Os06g33090.1	693	LOC_Os06g33090.1	0	1	1	1		LOC_Os06g33090.1	3.9327	15.2708	0.0417134	0.161174		0	0	0	0	0	0	0	5	0	0	0	0	0	0	0	0	0.168042	0	peroxidase precursor, putative, expressed
pentatricopeptide repeat-containing protein, putative, expressed	LOC_Os03g10160.1	237	LOC_Os03g10160.1	2.56056	5.89937	0.153695	0.390589		LOC_Os03g10160.1	3.92873	15.2288	0.0330491	0.135624		0	0	0	0	1	1	0	5	0	0	0	0	0	0.084113	0.0934945	0	0.491364	0	pentatricopeptide repeat-containing protein, putative, expressed
expressed protein	LOC_Os01g67660.1	215	LOC_Os01g67660.1	0	1	1	1		LOC_Os01g67660.1	3.92868	15.2283	0.0218519	0.100767		0	0	0	0	0	0	0	1	4	0	0	0	0	0	0	0	0.108329	0.442126	expressed protein
retrotransposon protein, putative, Ty3-gypsy subclass, expressed	LOC_Os09g09660.1	741	LOC_Os09g09660.1	0	1	1	1		LOC_Os09g09660.1	3.92868	15.2283	0.0218519	0.100767		0	0	0	0	0	0	0	1	4	0	0	0	0	0	0	0	0.0314314	0.128282	retrotransposon protein, putative, Ty3-gypsy subclass, expressed
retrotransposon protein, putative, Ty3-gypsy subclass, expressed	LOC_Os07g26230.1	1227	LOC_Os07g26230.1	1.79205	3.46307	0.28116	0.51334		LOC_Os07g26230.1	3.92857	15.2272	0.021785	0.100534		0	0	0	0	0	1	0	1	4	0	0	0	0	0	0.0180588	0	0.0189818	0.0774711	retrotransposon protein, putative, Ty3-gypsy subclass, expressed
expressed protein	LOC_Os08g19780.1	243	LOC_Os08g19780.1	4.1484	17.7334	0.0166925	0.0959858		LOC_Os08g19780.1	3.9235	15.1737	0.0256915	0.112752		0	0	0	2	4	1	0	5	0	0	0	0	0.167411	0.328144	0.091186	0	0.479231	0	expressed protein
conserved hypothetical protein	LOC_Os08g34100.1	195	LOC_Os08g34100.1	0	1	1	1		LOC_Os08g34100.1	3.92172	15.155	0.0218177	0.100642		0	0	0	0	0	0	0	4	1	0	0	0	0	0	0	0	0.477757	0.121868	conserved hypothetical protein
OsFBX407 - F-box domain containing protein, expressed	LOC_Os11g09630.1	930	LOC_Os11g09630.1	3.96147	15.5783	0.0171382	0.0977672		LOC_Os11g09630.1	3.92102	15.1476	0.0198433	0.0934515		0	0	0	0	4	2	0	3	2	0	0	0	0	0.085741	0.047652	0	0.0751311	0.0511059	OsFBX407 - F-box domain containing protein, expressed
expressed protein	LOC_Os06g50990.1	552	LOC_Os06g50990.1	3.06796	8.38589	0.0743943	0.254073		LOC_Os06g50990.1	3.92024	15.1395	0.0207344	0.0967192		0	0	0	0	1	2	0	4	1	0	0	0	0	0.0361137	0.0802833	0	0.168773	0.0430512	expressed protein
OTU-like cysteine protease family protein, putative, expressed	LOC_Os03g15930.2	172	LOC_Os03g15930.2	4.51038	22.7908	0.00645041	0.0489186		LOC_Os03g15930.2	3.9194	15.1306	0.0217806	0.100524		1.74343e-05	0.323673	1.29413e-06	3.69228	2.29466	2.80039	1.05246e-06	4.80909	0.000406389	2.16265e-06	0.0393253	1.54626e-07	0.436643	0.265951	0.360764	1.22817e-07	0.651202	5.61485e-05	OTU-like cysteine protease family protein, putative, expressed
expressed protein	LOC_Os07g26600.1	158	LOC_Os07g26600.1	-0.183105	-1.13532	0.903299	0.980943		LOC_Os07g26600.1	3.91879	15.1242	2.53619e-05	0.000362155	Up	0	1	0	1	0	0	9	7	5	0	0.132263	0	0.128737	0	0	1.14332	1.03186	0.752034	expressed protein
expressed protein	LOC_Os02g48940.1	567	LOC_Os02g48940.1	1.76913	3.40847	0.278789	0.510975		LOC_Os02g48940.1	3.91537	15.0884	0.0169297	0.0828482		0	0	0	0	1.01523	0	0	3	2	0	0	0	0	0.035694	0	0	0.123231	0.0838246	expressed protein
expressed protein	LOC_Os02g12000.1	232	LOC_Os02g12000.1	0	1	1	1		LOC_Os02g12000.1	3.90723	15.0036	0.0217417	0.100431		0	0	0	0	0	0	1	0	4	0	0	0	0	0	0	0.0865157	0	0.409729	expressed protein
OsMADS71 - MADS-box family gene with M-alpha type-box, expressed	LOC_Os06g22760.1	717	LOC_Os06g22760.1	0	1	1	1		LOC_Os06g22760.1	3.90723	15.0036	0.0217417	0.100431		0	0	0	0	0	0	1	0	4	0	0	0	0	0	0	0.0279939	0	0.132576	OsMADS71 - MADS-box family gene with M-alpha type-box, expressed
Leucine Rich Repeat family protein, expressed	LOC_Os02g06120.1	2063	LOC_Os02g06120.1	4.46566	22.0951	4.48505e-07	2.11591e-05		LOC_Os02g06120.1	3.90548	14.9853	3.93653e-05	0.000534198		0	1	0	12	12	11	12	3	6	0	0.0101297	0	0.118316	0.115956	0.118148	0.116752	0.0338691	0.0691156	Leucine Rich Repeat family protein, expressed
coatomer subunit epsilon, putative, expressed	LOC_Os04g55200.1	156	LOC_Os04g55200.1	3.38869	10.4736	0.0477133	0.191327		LOC_Os04g55200.1	3.90532	14.9837	0.0221331	0.101694		0	0	0	4	0	0	1	1	3	0	0	0	0.52155	0	0	0.128664	0.149299	0.457005	coatomer subunit epsilon, putative, expressed
OsFBL37 - F-box domain and LRR containing protein, expressed	LOC_Os07g18600.1	924	LOC_Os07g18600.1	3.47138	11.0914	0.0461002	0.187022		LOC_Os07g18600.1	3.90205	14.9498	0.0243676	0.10862		0	0	0	0	0	4	1	3	1	0	0	0	0	0	0.0959229	0.0217225	0.075619	0.0257189	OsFBL37 - F-box domain and LRR containing protein, expressed
cytochrome P450, putative, expressed	LOC_Os01g36350.1	949	LOC_Os01g36350.1	2.74699	6.71317	0.00193421	0.0198795		LOC_Os01g36350.1	3.90132	14.9422	1.06319e-06	2.16997e-05		0	0.5	2	4	5.5	8.5	15	7	14	0	0.0110103	0.0433108	0.0857342	0.115533	0.198466	0.317254	0.171796	0.350579	cytochrome P450, putative, expressed
cytochrome P450, putative, expressed	LOC_Os01g36350.2	949	LOC_Os01g36350.2	2.74699	6.71317	0.00193421	0.0198795		LOC_Os01g36350.2	3.90132	14.9422	1.06319e-06	2.16997e-05		0	0.5	2	4	5.5	8.5	15	7	14	0	0.0110103	0.0433108	0.0857342	0.115533	0.198466	0.317254	0.171796	0.350579	cytochrome P450, putative, expressed
expressed protein	LOC_Os04g15670.1	627	LOC_Os04g15670.1	4.1301	17.5099	0.0129903	0.0811697		LOC_Os04g15670.1	3.90051	14.9338	0.0214928	0.0994509		0	0	0	6	1	0	1	3	1	0	0	0	0.194645	0.0317939	0	0.0320122	0.111438	0.0379015	expressed protein
expressed protein	LOC_Os06g33700.1	258	LOC_Os06g33700.1	2.52586	5.75919	0.145686	0.377209		LOC_Os06g33700.1	3.90002	14.9287	0.0252211	0.111344		0	0	0	2	0	0	1	4	0	0	0	0	0.157678	0	0	0.077797	0.361095	0	expressed protein
expressed protein	LOC_Os08g13310.1	224	LOC_Os08g13310.1	2.53904	5.812	0.129433	0.350092		LOC_Os08g13310.1	3.89827	14.9106	0.0153105	0.0768232		0	0	0	0	2	0	1	1	3	0	0	0	0	0.177989	0	0.0896055	0.103976	0.318271	expressed protein
OsFBO24 - F-box and other domain containing protein, expressed	LOC_Os12g05609.1	1260	LOC_Os12g05609.1	3.03384	8.18987	0.0720831	0.249207		LOC_Os12g05609.1	3.89824	14.9104	0.0182671	0.0878199		0	0	0	0	3	0	1	3	1	0	0	0	0	0.0474637	0	0.0159299	0.0554539	0.0188605	OsFBO24 - F-box and other domain containing protein, expressed
retrotransposon protein, putative, unclassified, expressed	LOC_Os07g35100.1	3118	LOC_Os07g35100.1	0	1	1	1		LOC_Os07g35100.1	3.89616	14.8888	0.0139864	0.0716194		0	0	0	0	0	0	1	1	3	0	0	0	0	0	0	0.00643734	0.00746974	0.0228649	retrotransposon protein, putative, unclassified, expressed
expressed protein	LOC_Os06g37680.1	354	LOC_Os06g37680.1	4.77723	27.4213	0.00142366	0.0156653		LOC_Os06g37680.1	3.89437	14.8704	0.0157345	0.0783405		0	0	0	3	6	2	1	4	0	0	0	0	0.172377	0.337878	0.125188	0.0566995	0.263171	0	expressed protein
expressed protein	LOC_Os08g36810.1	246	LOC_Os08g36810.1	0	1	1	1		LOC_Os08g36810.1	3.89372	14.8637	0.0139732	0.07156		0	0	0	0	0	0	1	3	1	0	0	0	0	0	0	0.081592	0.284032	0.0966027	expressed protein
expressed protein	LOC_Os08g03790.1	621	LOC_Os08g03790.1	3.04498	8.25338	0.0617655	0.227064		LOC_Os08g03790.1	3.89273	14.8535	0.0126904	0.0664823		0	0	0	2.00491	0	1.00309	1.00138	2.01017	2.007	0	0	0	0.0656694	0	0.0357917	0.0323661	0.0753914	0.0768032	expressed protein
ubiquitin family protein, putative, expressed	LOC_Os09g31031.3	273	LOC_Os09g31031.3	3.04498	8.25338	0.0617655	0.227064		LOC_Os09g31031.3	3.89273	14.8535	0.0126904	0.0664823		0	0	0	2	0	1	1	2	2	0	0	0	0.149014	0	0.0811655	0.0735225	0.170627	0.174097	ubiquitin family protein, putative, expressed
expressed protein	LOC_Os03g27580.1	291	LOC_Os03g27580.1	4.78906	27.6472	0.000617922	0.00816426		LOC_Os03g27580.1	3.89239	14.85	0.0121051	0.0642731		0	0	0	5	2	4	1	1	3	0	0	0	0.349492	0.137009	0.30458	0.0689747	0.0800366	0.244992	expressed protein
jacalin-like lectin domain containing protein, expressed	LOC_Os05g05170.1	873	LOC_Os05g05170.1	4.33764	20.219	0.0032502	0.0295959		LOC_Os05g05170.1	3.8915	14.8408	0.0125155	0.065829		0	0	0	4	3	1	1	3	1	0	0	0	0.0931979	0.0685044	0.0253817	0.0229916	0.0800366	0.0272214	jacalin-like lectin domain containing protein, expressed
LEML2 - Anther-specific LEM1 family protein precursor, expressed	LOC_Os02g32080.1	835	LOC_Os02g32080.1	4.50995	22.784	0.00147942	0.0161635		LOC_Os02g32080.1	3.88937	14.819	0.0113765	0.0613555		0	0	0	3	3	3	1	3	1	0	0	0	0.0730794	0.0716219	0.0796103	0.0240379	0.083679	0.0284602	LEML2 - Anther-specific LEM1 family protein precursor, expressed
MATE domain containing protein, expressed	LOC_Os12g36660.1	1275	LOC_Os12g36660.1	3.67702	12.7907	9.77366e-15	4.44105e-12	Up	LOC_Os12g36660.1	3.8871	14.7956	2.49309e-16	3.33186e-14	Up	2	2	9	70	80	50	84	42	77	0.033468	0.0327804	0.145066	1.11673	1.25081	0.868949	1.32237	0.767221	1.43517	MATE domain containing protein, expressed
expressed protein	LOC_Os11g35540.1	2775	LOC_Os11g35540.1	2.69061	6.45586	5.72536e-06	0.000173558		LOC_Os11g35540.1	3.88509	14.7751	1.29749e-11	7.15309e-10		1	4	4	19	32	20	43	70	29	0.0076886	0.0301225	0.029623	0.139268	0.229878	0.159699	0.31102	0.587512	0.248347	expressed protein
zinc finger, C3HC4 type domain containing protein, expressed	LOC_Os01g11500.1	702	LOC_Os01g11500.1	3.93652	15.3112	0.0211364	0.112336		LOC_Os01g11500.1	3.88481	14.7722	0.0243739	0.108626		0	0	0	5	0	1	2	0	3	0	0	0	0.144875	0	0.0315644	0.0571841	0	0.101557	zinc finger, C3HC4 type domain containing protein, expressed
expressed protein	LOC_Os01g33950.1	2773	LOC_Os01g33950.1	4.16993	18.0001	0.00550028	0.0435653		LOC_Os01g33950.1	3.88468	14.7709	0.0128024	0.0668166		0	0	0	2	2	3	2	0	3	0	0	0	0.0146703	0.0143778	0.0239721	0.0144765	0	0.0257096	expressed protein
conserved hypothetical protein	LOC_Os12g03030.1	180	LOC_Os12g03030.1	3.41527	10.6684	0.0306499	0.144937		LOC_Os12g03030.1	3.88403	14.7642	0.0117705	0.062899		0	0	0	1	2	1	2	1	2	0	0	0	0.113002	0.221498	0.123101	0.223018	0.129392	0.264047	conserved hypothetical protein
DnaK family protein, putative, expressed	LOC_Os05g30480.1	2010	LOC_Os05g30480.1	3.03937	8.22134	0.0616122	0.226666		LOC_Os05g30480.1	3.88384	14.7623	0.0125885	0.066052		0	0	0	1	2	0	2	1	2	0	0	0	0.0101196	0.0198356	0	0.0199718	0.0115874	0.023646	DnaK family protein, putative, expressed
expressed protein	LOC_Os04g44180.1	272	LOC_Os04g44180.1	1.77038	3.41144	0.273155	0.508942		LOC_Os04g44180.1	3.88381	14.7619	0.0127382	0.0666186		0	0	0	1	0	0	2	1	2	0	0	0	0.074781	0	0	0.147586	0.0856274	0.174737	expressed protein
expressed protein	LOC_Os03g26500.1	539	LOC_Os03g26500.1	3.04586	8.2584	0.0597126	0.22239		LOC_Os03g26500.1	3.88338	14.7575	0.0117806	0.0629451		0	0	0	1	1	1	2	2	1	0	0	0	0.0377374	0.0369847	0.0411098	0.0744773	0.0864217	0.0440895	expressed protein
expressed protein	LOC_Os08g25290.1	191	LOC_Os08g25290.1	0	1	1	1		LOC_Os08g25290.1	3.88294	14.7531	0.0127439	0.0666323		0	0	0	0	0	0	2	2	1	0	0	0	0	0	0	0.210174	0.243881	0.12442	expressed protein
TAK33, putative, expressed	LOC_Os01g02780.1	1357	LOC_Os01g02780.1	3.46438	11.0378	0.0418592	0.175294		LOC_Os01g02780.1	3.88272	14.7508	0.0214117	0.0991668		0	0	0	0	0	4	2	1	2	0	0	0	0	0	0.0653152	0.0295824	0.0171633	0.0350247	TAK33, putative, expressed
retrotransposon, putative, centromere-specific, expressed	LOC_Os01g72049.2	863	LOC_Os01g72049.2	0	1	1	1		LOC_Os01g72049.2	3.88014	14.7245	0.0166688	0.0818034		0	0	0	0	0	0	2	3	0	0	0	0	0	0	0	0.0465159	0.080964	0	retrotransposon, putative, centromere-specific, expressed
expressed protein	LOC_Os02g33410.1	177	LOC_Os02g33410.1	2.53653	5.80191	0.135136	0.358964		LOC_Os02g33410.1	3.87923	14.7151	0.0192915	0.0913661		0	0	0	0	2	0	2	3	0	0	0	0	0	0.225252	0	0.226798	0.394757	0	expressed protein
expressed protein	LOC_Os01g65050.1	750	LOC_Os01g65050.1	3.09426	8.54013	0.0789889	0.263889		LOC_Os01g65050.1	3.87751	14.6976	0.0266817	0.115888		0	0	0	0	0	3	2	3	0	0	0	0	0	0	0.0886328	0.0535243	0.0931626	0	expressed protein
lectin-like receptor kinase 7, putative, expressed	LOC_Os07g03790.1	1948	LOC_Os07g03790.1	3.41369	10.6567	0.0331728	0.15276		LOC_Os07g03790.1	3.87381	14.66	0.013616	0.0701384		0	0	0	2	1	1	3	0	2	0	0	0	0.0208834	0.0102335	0.0113748	0.0309111	0	0.0243986	lectin-like receptor kinase 7, putative, expressed
von Willebrand factor type A domain containing protein, putative, expressed	LOC_Os11g45990.1	1350	LOC_Os11g45990.1	4.25775	19.1298	1.2076e-05	0.000320199		LOC_Os11g45990.1	3.87306	14.6523	6.68367e-05	0.00084907		0	4	0	29	34	37	50	4	17	0	0.0619185	0	0.436943	0.502061	0.607299	0.743394	0.0690093	0.299254	von Willebrand factor type A domain containing protein, putative, expressed
retrotransposon protein, putative, unclassified, expressed	LOC_Os10g37780.1	561	LOC_Os10g37780.1	1.76972	3.40987	0.274159	0.508942		LOC_Os10g37780.1	3.87246	14.6463	0.0138073	0.0709548		0	0	0	1	0	0	3	1	1	0	0	0	0.0362575	0	0	0.107335	0.0415163	0.0423605	retrotransposon protein, putative, unclassified, expressed
transposon protein, putative, CACTA, En/Spm sub-class, expressed	LOC_Os03g20810.1	2156	LOC_Os03g20810.1	1.77108	3.4131	0.273992	0.508942		LOC_Os03g20810.1	3.87245	14.6462	0.0138133	0.0709755		0	0	0	0	1	0	3	1	1	0	0	0	0	0.00924619	0	0.027929	0.0108027	0.0110224	transposon protein, putative, CACTA, En/Spm sub-class, expressed
LTPL146 - Protease inhibitor/seed storage/LTP family protein precursor, expressed	LOC_Os10g40530.1	760	LOC_Os10g40530.1	0	1	1	1		LOC_Os10g40530.1	3.87241	14.6457	0.0138357	0.0710669		0	0	0	0	0	0	3	1	1	0	0	0	0	0	0	0.0792301	0.0306456	0.0312688	LTPL146 - Protease inhibitor/seed storage/LTP family protein precursor, expressed
kinase, putative, expressed	LOC_Os04g05560.1	862	LOC_Os04g05560.1	1.78031	3.43501	0.272873	0.508942		LOC_Os04g05560.1	3.87237	14.6453	0.0138536	0.0710912		0	0	0	0	0	1	3	1	1	0	0	0	0	0	0.0257056	0.0698549	0.0270193	0.0275687	kinase, putative, expressed
inorganic H+ pyrophosphatase, putative, expressed	LOC_Os05g06480.1	1394	LOC_Os05g06480.1	1.38345	2.60891	0.109677	0.320957		LOC_Os05g06480.1	3.87069	14.6283	1.76501e-05	0.000261015	Up	1	5	9	14	22	10	10	71	134	0.0153055	0.0749551	0.132682	0.20428	0.314609	0.158954	0.143986	1.18625	2.28437	inorganic H+ pyrophosphatase, putative, expressed
expressed protein	LOC_Os09g16110.1	299	LOC_Os09g16110.1	3.4159	10.6731	0.0350261	0.158639		LOC_Os09g16110.1	3.87012	14.6225	0.0150411	0.0757176		0	0	0	0	3	1	3	1	1	0	0	0	0	0.200014	0.0741077	0.201388	0.0778951	0.0794791	expressed protein
expressed protein	LOC_Os01g23810.1	846	LOC_Os01g23810.1	3.43627	10.8248	0.0347665	0.15799		LOC_Os01g23810.1	3.86927	14.6139	0.015537	0.0776078		0	0	0	0	1	3	3	1	1	0	0	0	0	0.0235636	0.0785751	0.071176	0.0275303	0.0280901	expressed protein
cytochrome P450, putative, expressed	LOC_Os06g10260.1	631	LOC_Os06g10260.1	0	1	1	1		LOC_Os06g10260.1	3.86911	14.6123	0.0165221	0.0812585		0	0	0	0	0	0	3	0	2	0	0	0	0	0	0	0.0954277	0	0.0753225	cytochrome P450, putative, expressed
serpin domain containing protein, putative, expressed	LOC_Os11g13530.1	879	LOC_Os11g13530.1	0	1	1	1		LOC_Os11g13530.1	3.86911	14.6123	0.0165221	0.0812585		0	0	0	0	0	0	3	0	2	0	0	0	0	0	0	0.0685039	0	0.0540711	serpin domain containing protein, putative, expressed
expressed protein	LOC_Os09g28540.1	240	LOC_Os09g28540.1	2.55068	5.85911	0.126948	0.350092		LOC_Os09g28540.1	3.86857	14.6068	0.0152361	0.0765295		0	0	0	0	1	1	3	2	0	0	0	0	0	0.0830616	0.0923258	0.250895	0.194089	0	expressed protein
expressed protein	LOC_Os11g30820.1	360	LOC_Os11g30820.1	1.7679	3.40558	0.277009	0.509053		LOC_Os11g30820.1	3.86655	14.5864	0.0163771	0.080784		0	0	0	1	0	0	3	2	0	0	0	0	0.0565012	0	0	0.167264	0.129392	0	expressed protein
expressed protein	LOC_Os05g14034.1	946	LOC_Os05g14034.1	0	1	1	1		LOC_Os05g14034.1	3.86638	14.5846	0.016483	0.0811311		0	0	0	0	0	0	3	2	0	0	0	0	0	0	0	0.0636521	0.0492403	0	expressed protein
expressed protein	LOC_Os02g32320.2	906	LOC_Os02g32320.2	4.3772	20.7811	0.00801765	0.057377		LOC_Os02g32320.2	3.86276	14.5481	0.0226209	0.103095		0	0	0	3.3974	9.81771e-09	5.43584	3.3974	0	2.03844	0	0	0	0.0762744	2.1602e-10	0.132945	0.0752664	0	0.053468	expressed protein
cytochrome P450, putative, expressed	LOC_Os09g27510.1	961	LOC_Os09g27510.1	3.42503	10.7408	0.0359261	0.161216		LOC_Os09g27510.1	3.85372	14.4573	0.0163935	0.0808196		0	0	0	1	1	2	4	1	0	0	0	0	0.0211659	0.0207438	0.0461149	0.0835448	0.0242358	0	cytochrome P450, putative, expressed
retrotransposon protein, putative, unclassified, expressed	LOC_Os05g43340.1	885	LOC_Os05g43340.1	0	1	1	1		LOC_Os05g43340.1	3.8443	14.3632	0.0211994	0.0984915		0	0	0	0	0	0	4	0	1	0	0	0	0	0	0	0.0907192	0	0.0268523	retrotransposon protein, putative, unclassified, expressed
POEI52 - Pollen Ole e I allergen and extensin family protein precursor, expressed	LOC_Os05g45460.1	656	LOC_Os05g45460.1	3.73588	13.3233	0.0262027	0.129645		LOC_Os05g45460.1	3.84228	14.3431	0.0223674	0.102433		0	0	0	0	2	3	4	0	1	0	0	0	0	0.0607768	0.101333	0.122388	0	0.036226	POEI52 - Pollen Ole e I allergen and extensin family protein precursor, expressed
WD-40 repeat family protein, putative, expressed	LOC_Os07g49090.1	915	LOC_Os07g49090.1	3.39332	10.5073	0.0446667	0.183012		LOC_Os07g49090.1	3.84091	14.3294	0.0220589	0.101418		0	0	0	3	1	0	4	1	0	0	0	0	0.0666899	0.0217866	0	0.0877448	0.0254543	0	WD-40 repeat family protein, putative, expressed
S-domain receptor-like protein kinase, putative, expressed	LOC_Os01g66640.1	2201	LOC_Os01g66640.1	3.53222	11.5693	3.30369e-06	0.000111327		LOC_Os01g66640.1	3.84041	14.3245	2.20142e-07	5.23862e-06		1	1	0	11	13	8	16	11	8	0.00969371	0.00949454	0	0.101656	0.117743	0.0805386	0.145909	0.1164	0.0863762	S-domain receptor-like protein kinase, putative, expressed
peroxidase 28 precursor, putative, expressed	LOC_Os04g06860.1	303	LOC_Os04g06860.1	6.29856	78.7145	4.61392e-05	0.000964499	Up	LOC_Os04g06860.1	3.83842	14.3047	0.0235319	0.10589		0	0	0	18	2	12	4	1	0	0	0	0	1.20834	0.131583	0.877552	0.264972	0.0768668	0	peroxidase 28 precursor, putative, expressed
anthocyanin regulatory Lc protein, putative, expressed	LOC_Os11g15210.1	699	LOC_Os11g15210.1	2.57956	5.97755	0.138135	0.364301		LOC_Os11g15210.1	3.83486	14.2694	0.0259345	0.113587		0	0	0	0	0	2	4	1	0	0	0	0	0	0	0.0633997	0.114859	0.03332	0	anthocyanin regulatory Lc protein, putative, expressed
ATOFP17/OFP17, putative, expressed	LOC_Os05g26210.1	714	LOC_Os05g26210.1	3.93511	15.2963	0.0241494	0.123062		LOC_Os05g26210.1	3.8331	14.2521	0.0292905	0.124008		0	0	0	5	0	1	4	0	1	0	0	0	0.14244	0	0.0310339	0.112446	0	0.0332833	ATOFP17/OFP17, putative, expressed
RNA recognition motif containing protein, putative, expressed	LOC_Os02g54690.1	506	LOC_Os02g54690.1	3.01748	8.09751	0.0881634	0.279055		LOC_Os02g54690.1	3.83155	14.2368	0.0308084	0.128729		0	0	0	3	0	0	4	0	1	0	0	0	0.120595	0	0	0.158669	0	0.0469649	RNA recognition motif containing protein, putative, expressed
ATCHX, putative, expressed	LOC_Os05g19500.2	2410	LOC_Os05g19500.2	3.20187	9.20149	2.04889e-06	7.46367e-05		LOC_Os05g19500.2	3.82084	14.1315	3.93491e-09	1.34275e-07		0.464427	2.32214	1.85771	14.8617	19.0415	13.4684	28.3303	25.0792	10.6818	0.0041116	0.0201356	0.0158414	0.125433	0.157506	0.123832	0.235949	0.242369	0.10533	ATCHX, putative, expressed
RNA-directed DNA polymerase, putative, expressed	LOC_Os05g14280.1	534	LOC_Os05g14280.1	4.53688	23.2134	0.00782594	0.0565238		LOC_Os05g14280.1	3.80976	14.0234	0.0286491	0.121806		0	0	0	3	1	5	5	0	0	0	0	0	0.114272	0.037331	0.207474	0.187937	0	0	RNA-directed DNA polymerase, putative, expressed
NB-ARC domain containing protein, expressed	LOC_Os06g15750.1	2103	LOC_Os06g15750.1	2.55907	5.89328	0.148352	0.381821		LOC_Os06g15750.1	3.80241	13.9521	0.0335377	0.137069		0	0	0	0	1	1	5	0	0	0	0	0	0	0.00947921	0.0105365	0.0477214	0	0	NB-ARC domain containing protein, expressed
proton-dependent oligopeptide transport, putative, expressed	LOC_Os02g31980.1	300	LOC_Os02g31980.1	1.7632	3.3945	0.296852	0.530808		LOC_Os02g31980.1	3.79435	13.8743	0.040593	0.158176		0	0	0	0	1	0	5	0	0	0	0	0	0	0.0664492	0	0.334527	0	0	proton-dependent oligopeptide transport, putative, expressed
OsFBDUF50 - F-box and DUF domain containing protein, expressed	LOC_Os11g36350.1	1380	LOC_Os11g36350.1	1.7632	3.3945	0.296852	0.530808		LOC_Os11g36350.1	3.79435	13.8743	0.040593	0.158176		0	0	0	0	1	0	5	0	0	0	0	0	0	0.0144455	0	0.0727233	0	0	OsFBDUF50 - F-box and DUF domain containing protein, expressed
expressed protein	LOC_Os12g33130.1	254	LOC_Os12g33130.1	1.8037	3.49113	0.291991	0.525665		LOC_Os12g33130.1	3.79377	13.8688	0.0411868	0.159769		0	0	0	0	0	1	5	0	0	0	0	0	0	0	0.087237	0.395111	0	0	expressed protein
transposon protein, putative, Mutator sub-class, expressed	LOC_Os09g14160.1	632	LOC_Os09g14160.1	0	1	1	1		LOC_Os09g14160.1	3.79343	13.8655	0.0415473	0.16072		0	0	0	0	0	0	5	0	0	0	0	0	0	0	0	0.158795	0	0	transposon protein, putative, Mutator sub-class, expressed
no apical meristem protein, putative, expressed	LOC_Os08g33910.1	975	LOC_Os08g33910.1	4.05674	16.6418	1.14463e-05	0.000305567		LOC_Os08g33910.1	3.79187	13.8505	8.41268e-05	0.00103432		0	0	1	9	7	10	7	3	9	0	0	0.0210779	0.187758	0.143121	0.227263	0.144104	0.0716635	0.219362	no apical meristem protein, putative, expressed
cysteine-rich repeat secretory protein 55 precursor, putative, expressed	LOC_Os08g04210.1	687	LOC_Os08g04210.1	4.74012	26.725	3.65381e-07	1.78219e-05	Up	LOC_Os08g04210.1	3.77619	13.7008	8.60306e-05	0.00105532		1	1	0	40	21	15	25	5	5	0.0310566	0.0304185	0	1.1843	0.60936	0.483803	0.730409	0.16951	0.172957	cysteine-rich repeat secretory protein 55 precursor, putative, expressed
pectinesterase, putative, expressed	LOC_Os11g45730.1	1290	LOC_Os11g45730.1	1.60473	3.04138	0.00110446	0.012959	Up	LOC_Os11g45730.1	3.77267	13.6674	1.43599e-12	9.52185e-11	Up	108	153	96	404	654	274	2408	2335.44	542	1.78626	2.47854	1.52937	6.37018	10.1065	4.70647	37.467	42.1658	9.98467	pectinesterase, putative, expressed
expressed protein	LOC_Os01g12250.1	608	LOC_Os01g12250.1	1.52037	2.86864	0.0901071	0.281592		LOC_Os01g12250.1	3.76126	13.5597	3.57928e-07	8.12766e-06		1	1	1	2	6	3	18	9	20	0.0350919	0.0343709	0.0338009	0.0669093	0.196725	0.109333	0.594226	0.344763	0.781719	expressed protein
OsMan06 - Endo-Beta-Mannanase, expressed	LOC_Os05g25480.1	558	LOC_Os05g25480.1	3.00884	8.04917	8.6451e-05	0.00164109	Up	LOC_Os05g25480.1	3.75015	13.4557	1.13471e-06	2.29963e-05	Up	2	1	6	25	30	31	62	8	59	0.0764726	0.0374507	0.220978	0.91131	1.07176	1.23101	2.23018	0.333916	2.51271	OsMan06 - Endo-Beta-Mannanase, expressed
expressed protein	LOC_Os06g23750.1	567	LOC_Os06g23750.1	2.58465	5.99869	0.0606205	0.224356		LOC_Os06g23750.1	3.74746	13.4307	0.00491025	0.0313644		0	0	1	6	0	3	14	3	2	0	0	0.0362451	0.215243	0	0.117239	0.495596	0.123231	0.0838246	expressed protein
expressed protein	LOC_Os11g08820.1	1087	LOC_Os11g08820.1	2.66364	6.33628	1.35008e-05	0.000352564		LOC_Os11g08820.1	3.73463	13.3118	3.96583e-10	1.66046e-08	Up	3	3	3	22	38	11	49	55	26	0.0588846	0.0576748	0.0567184	0.411674	0.696892	0.224232	0.904793	1.17846	0.568418	expressed protein
OsSub53 - Putative Subtilisin homologue, expressed	LOC_Os07g39020.1	2447	LOC_Os07g39020.1	2.23115	4.6951	0.00211454	0.0212473	Up	LOC_Os07g39020.1	3.72802	13.2509	1.39539e-06	2.73547e-05	Up	146	179	150	481	1627	595	464	1881.93	3987	1.273	1.52867	1.25976	3.99826	13.2545	5.38787	3.80598	17.9123	38.7201	OsSub53 - Putative Subtilisin homologue, expressed
csAtPR5, putative, expressed	LOC_Os12g01250.1	250	LOC_Os12g01250.1	2.22808	4.68509	0.0613098	0.225983		LOC_Os12g01250.1	3.71371	13.1202	0.000350727	0.003539		0	0	1	2	2	3	7	9	2	0	0	0.0822039	0.162723	0.159478	0.265898	0.562006	0.838463	0.190114	csAtPR5, putative, expressed
expressed protein	LOC_Os10g21860.1	721	LOC_Os10g21860.1	3.17135	9.0089	2.79585e-18	1.80132e-15	Up	LOC_Os10g21860.1	3.7081	13.0692	3.56088e-25	1.65282e-22	Up	4	9	8	88	84	57	122	83	87	0.118368	0.260856	0.228027	2.4826	2.3225	1.75176	3.39631	2.68117	2.86753	expressed protein
O-methyltransferase, putative, expressed	LOC_Os07g28040.1	779	LOC_Os07g28040.1	1.18472	2.27319	0.263019	0.508942		LOC_Os07g28040.1	3.70764	13.065	5.98144e-06	9.8814e-05		2.5	0.5	0	1.5	4.5	0.5	14.5	10.5	7.5	0.068472	0.013413	0	0.0391664	0.115156	0.0142222	0.373605	0.31393	0.228796	O-methyltransferase, putative, expressed
O-methyltransferase, putative, expressed	LOC_Os07g28040.2	779	LOC_Os07g28040.2	1.18472	2.27319	0.263019	0.508942		LOC_Os07g28040.2	3.70764	13.065	5.98144e-06	9.8814e-05		2.5	0.5	0	1.5	4.5	0.5	14.5	10.5	7.5	0.068472	0.013413	0	0.0391664	0.115156	0.0142222	0.373605	0.31393	0.228796	O-methyltransferase, putative, expressed
ubiquitin-like protein SMT3, putative, expressed	LOC_Os07g38650.1	333	LOC_Os07g38650.1	4.20694	18.4679	2.09167e-06	7.59385e-05		LOC_Os07g38650.1	3.70372	13.0296	0.000105184	0.00125185		0	0	1	12	7	10	9	4	5	0	0	0.0617146	0.732989	0.419049	0.665411	0.542476	0.279768	0.356821	ubiquitin-like protein SMT3, putative, expressed
retrotransposon protein, putative, unclassified, expressed	LOC_Os08g03180.1	4808	LOC_Os08g03180.1	4.30477	19.7635	2.68916e-21	2.57962e-18	Up	LOC_Os08g03180.1	3.69337	12.9364	3.60575e-16	4.61868e-14		6	9	8	117	259	171	112	134	69	0.0266255	0.0391176	0.0341946	0.494973	1.07386	0.788072	0.467559	0.649115	0.341043	retrotransposon protein, putative, unclassified, expressed
expressed protein	LOC_Os10g23060.1	571	LOC_Os10g23060.1	3.60656	12.181	5.12604e-09	4.88467e-07	Up	LOC_Os10g23060.1	3.68847	12.8926	2.55457e-09	9.06105e-08	Up	7	4	22	152	158	151	217	41	179	0.26156	0.146392	0.791806	5.41462	5.5161	5.8597	7.62792	1.67236	7.44974	expressed protein
late embryogenesis abundant group 1, putative, expressed	LOC_Os06g02040.1	677	LOC_Os06g02040.1	3.05035	8.28415	7.314e-05	0.0014312		LOC_Os06g02040.1	3.65407	12.5888	1.4952e-06	2.90604e-05	Up	1	4	0	9	27	17	41	15	17	0.0315153	0.123471	0	0.270405	0.795035	0.55641	1.21556	0.516041	0.596739	late embryogenesis abundant group 1, putative, expressed
expressed protein	LOC_Os08g05970.1	231	LOC_Os08g05970.1	2.56602	5.92174	0.000514711	0.00702896		LOC_Os08g05970.1	3.64913	12.5457	2.9262e-08	8.421e-07	Up	0	0	3	9	8	6	14	16	13	0	0	0.266896	0.792484	0.690382	0.575537	1.21646	1.6132	1.33738	expressed protein
transposon protein, putative, unclassified	LOC_Os02g24760.1	525	LOC_Os02g24760.1	2.52653	5.76185	0.168225	0.412028		LOC_Os02g24760.1	3.64586	12.5174	0.0583538	0.200826		0	0	0	0	2	0	0	0	4	0	0	0	0	0.075942	0	0	0	0.181061	transposon protein, putative, unclassified
expressed protein	LOC_Os06g41870.1	384	LOC_Os06g41870.1	1.7634	3.39496	0.296142	0.529918		LOC_Os06g41870.1	3.64095	12.4749	0.049848	0.182307		0	0	0	0	1	0	0	0	4	0	0	0	0	0.0519135	0	0	0	0.247544	expressed protein
retrotransposon protein, putative, unclassified, expressed	LOC_Os08g24230.1	1249	LOC_Os08g24230.1	3.02319	8.12964	0.0900622	0.281535		LOC_Os08g24230.1	3.63653	12.4367	0.0440861	0.167908		0	0	0	1	2	0	0	0	4	0	0	0	0.0162854	0.0319212	0	0	0	0.0761065	retrotransposon protein, putative, unclassified, expressed
MBTB34 - Bric-a-Brac, Tramtrack, Broad Complex BTB domain with Meprin and TRAF Homology MATH domain, expressed	LOC_Os10g28770.1	1119	LOC_Os10g28770.1	2.55472	5.87555	0.147403	0.3804		LOC_Os10g28770.1	3.63527	12.4259	0.0426908	0.164099		0	0	0	1	0	1	0	0	4	0	0	0	0.0181773	0	0.0198018	0	0	0.0849482	MBTB34 - Bric-a-Brac, Tramtrack, Broad Complex BTB domain with Meprin and TRAF Homology MATH domain, expressed
expressed protein	LOC_Os01g07680.1	447	LOC_Os01g07680.1	2.60067	6.06567	0.162112	0.403463		LOC_Os01g07680.1	3.63206	12.3982	0.0607863	0.207154		0	0	0	0	0	2	0	4	0	0	0	0	0	0	0.0991418	0	0.208417	0	expressed protein
oxidoreductase, short chain dehydrogenase/reductase family, putative, expressed	LOC_Os06g19610.1	340	LOC_Os06g19610.1	4.67763	25.5921	0.0134244	0.0829621		LOC_Os06g19610.1	3.62973	12.3782	0.0546075	0.192522		0	0	0	5	0	5	0	4	0	0	0	0	0.299124	0	0.325856	0	0.274008	0	oxidoreductase, short chain dehydrogenase/reductase family, putative, expressed
LTPL133 - Protease inhibitor/seed storage/LTP family protein precursor, expressed	LOC_Os10g20830.1	719	LOC_Os10g20830.1	4.51541	22.8704	0.00716559	0.0530805		LOC_Os10g20830.1	3.62942	12.3756	0.0372563	0.148362		0	0	0	1	5	3	0	0	4	0	0	0	0.0282899	0.138628	0.0924542	0	0	0.132207	LTPL133 - Protease inhibitor/seed storage/LTP family protein precursor, expressed
POEI26 - Pollen Ole e I allergen and extensin family protein precursor, putative, expressed	LOC_Os05g27970.1	801	LOC_Os05g27970.1	1.80276	3.48888	0.290999	0.524184		LOC_Os05g27970.1	3.62787	12.3622	0.0505308	0.183488		0	0	0	0	0	1	0	4	0	0	0	0	0	0	0.0276632	0	0.116308	0	POEI26 - Pollen Ole e I allergen and extensin family protein precursor, putative, expressed
retrotransposon protein, putative, unclassified, expressed	LOC_Os08g27610.1	1242	LOC_Os08g27610.1	1.76353	3.39527	0.295678	0.5293		LOC_Os08g27610.1	3.62757	12.3597	0.0499363	0.182446		0	0	0	0	1	0	0	4	0	0	0	0	0	0.0160505	0	0	0.0750101	0	retrotransposon protein, putative, unclassified, expressed
heparan-alpha-glucosaminide N-acetyltransferase, putative, expressed	LOC_Os11g14080.1	219	LOC_Os11g14080.1	1.75796	3.38219	0.296353	0.530179		LOC_Os11g14080.1	3.62753	12.3593	0.0498522	0.182307		0	0	0	1	0	0	0	4	0	0	0	0	0.0928787	0	0	0	0.4254	0	heparan-alpha-glucosaminide N-acetyltransferase, putative, expressed
kinesin heavy chain, putative, expressed	LOC_Os02g12200.1	119	LOC_Os02g12200.1	3.67758	12.7957	0.0403994	0.171241		LOC_Os02g12200.1	3.62525	12.3398	0.0457407	0.17252		0	0	0	3	2	0	0	4	0	0	0	0	0.512784	0.335038	0	0	0.782879	0	kinesin heavy chain, putative, expressed
chloroplast 30S ribosomal protein S7, putative, expressed	LOC_Os04g16712.1	471	LOC_Os04g16712.1	4.19372	18.2993	0.0103741	0.0688637		LOC_Os04g16712.1	3.62472	12.3353	0.0248064	0.109956		0	0	1.66667	47	3	0	2	13	12	0	0	0.072721	2.02972	0.126973	0	0.0852299	0.642842	0.605459	chloroplast 30S ribosomal protein S7, putative, expressed
hypothetical protein	LOC_Os03g53320.1	351	LOC_Os03g53320.1	3.41572	10.6717	0.0432693	0.179269		LOC_Os03g53320.1	3.62136	12.3066	0.0331842	0.136037		0	0	0	0	3	1	0	1	3	0	0	0	0	0.170383	0.0631287	0	0.0663551	0.203113	hypothetical protein
mannose-6-phosphate isomerase, putative, expressed	LOC_Os09g22090.1	2335	LOC_Os09g22090.1	4.47591	22.2528	0.00668282	0.0503012		LOC_Os09g22090.1	3.61974	12.2928	0.0356198	0.143607		0	0	0	4	5	0	0	3	1	0	0	0	0.0348444	0.0426869	0	0	0.0299237	0.0101774	mannose-6-phosphate isomerase, putative, expressed
inorganic phosphate transporter, putative, expressed	LOC_Os10g30770.1	1581	LOC_Os10g30770.1	1.766	3.40109	0.280191	0.512484		LOC_Os10g30770.1	3.61806	12.2785	0.0311392	0.12976		0	0	0	1	0	0	0	1	3	0	0	0	0.0128655	0	0	0	0.0147316	0.0450935	inorganic phosphate transporter, putative, expressed
retrotransposon protein, putative, Ty3-gypsy subclass, expressed	LOC_Os03g12080.1	485	LOC_Os03g12080.1	1.78724	3.45154	0.277502	0.509546		LOC_Os03g12080.1	3.61421	12.2458	0.0313246	0.130256		0	0	0	0	0	1	0	3	1	0	0	0	0	0	0.045687	0	0.144066	0.0489985	retrotransposon protein, putative, Ty3-gypsy subclass, expressed
retrotransposon protein, putative, unclassified, expressed	LOC_Os05g45130.1	1179	LOC_Os05g45130.1	3.70774	13.066	7.31979e-33	1.26389e-29	Up	LOC_Os05g45130.1	3.61334	12.2384	3.63606e-31	3.33952e-28	Up	8	15	26	265	280	212.013	186	220	209	0.144773	0.265871	0.453202	4.57185	4.7343	3.98458	3.16652	4.34601	4.21266	retrotransposon protein, putative, unclassified, expressed
remorin family protein, putative, expressed	LOC_Os03g02840.2	912	LOC_Os03g02840.2	0	1	1	1		LOC_Os03g02840.2	3.6129	12.2347	0.0277037	0.119184		4.51766e-05	0.335751	0.225492	2.75657e-06	0.000108233	0.0181747	0.00247649	0.00276621	3.54602	1.05689e-06	0.00769337	0.00508123	6.14802e-08	2.36579e-06	0.000441577	5.45036e-05	7.06434e-05	0.0923997	remorin family protein, putative, expressed
amino acid permease family protein, putative, expressed	LOC_Os01g71710.1	360	LOC_Os01g71710.1	3.72759	13.247	0.0208977	0.111438		LOC_Os01g71710.1	3.61233	12.2298	0.0281877	0.120414		0	0	0	1	1	3	0	1	3	0	0	0	0.0565012	0.0553744	0.184652	0	0.0646962	0.198036	amino acid permease family protein, putative, expressed
transposon protein, putative, CACTA, En/Spm sub-class, expressed	LOC_Os12g16100.1	3156	LOC_Os12g16100.1	3.03288	8.18442	0.0702748	0.24476		LOC_Os12g16100.1	3.61187	12.2259	0.0298277	0.125617		0	0	0	1	2	0	0	3	1	0	0	0	0.006445	0.0126329	0	0	0.0221394	0.00752987	transposon protein, putative, CACTA, En/Spm sub-class, expressed
expressed protein	LOC_Os06g42180.1	160	LOC_Os06g42180.1	0	1	1	1		LOC_Os06g42180.1	3.61139	12.2218	0.0277611	0.119323		0	0	0	0	0	0	0	1	3	0	0	0	0	0	0	0	0.145567	0.44558	expressed protein
plant protein of unknown function domain containing protein, expressed	LOC_Os08g02710.1	1204	LOC_Os08g02710.1	1.78388	3.44352	0.275174	0.508942		LOC_Os08g02710.1	3.61063	12.2154	0.0281826	0.120407		0	0	0	0	0	1	0	2	2	0	0	0	0	0	0.0184038	0	0.0386888	0.0394755	plant protein of unknown function domain containing protein, expressed
OsFBLD9 - F-box, LRR and FBD domain containing protein, expressed	LOC_Os09g27090.1	619	LOC_Os09g27090.1	0	1	1	1		LOC_Os09g27090.1	3.60988	12.2091	0.0278185	0.119422		0	0	0	0	0	0	0	2	2	0	0	0	0	0	0	0	0.0752525	0.0767827	OsFBLD9 - F-box, LRR and FBD domain containing protein, expressed
expressed protein	LOC_Os11g21804.1	421	LOC_Os11g21804.1	0	1	1	1		LOC_Os11g21804.1	3.60988	12.2091	0.0278185	0.119422		0	0	0	0	0	0	0	2	2	0	0	0	0	0	0	0	0.110644	0.112894	expressed protein
cysteine-rich receptor-like protein kinase 35 precursor, putative, expressed	LOC_Os11g29510.1	213	LOC_Os11g29510.1	0	1	1	1		LOC_Os11g29510.1	3.60988	12.2091	0.0278185	0.119422		0	0	0	0	0	0	0	2	2	0	0	0	0	0	0	0	0.218692	0.223139	cysteine-rich receptor-like protein kinase 35 precursor, putative, expressed
retrotransposon, putative, centromere-specific, expressed	LOC_Os11g39720.1	533	LOC_Os11g39720.1	0	1	1	1		LOC_Os11g39720.1	3.60988	12.2091	0.0278185	0.119422		0	0	0	0	0	0	0	2	2	0	0	0	0	0	0	0	0.0873945	0.0891717	retrotransposon, putative, centromere-specific, expressed
expressed protein	LOC_Os12g09880.1	267	LOC_Os12g09880.1	0	1	1	1		LOC_Os12g09880.1	3.60837	12.1963	0.0278759	0.119552		0	0	0	0	0	0	0	3	1	0	0	0	0	0	0	0	0.261693	0.0890047	expressed protein
microtubule-associated protein, putative, expressed	LOC_Os09g13650.2	1367	LOC_Os09g13650.2	3.66849	12.7153	0.0482183	0.192815		LOC_Os09g13650.2	3.60799	12.193	0.0540589	0.19137		1.85003e-21	0	3.70006e-21	4.81904	9.25014e-21	0	0.803173	3.70006e-21	3.21269	2.88749e-23	0	5.56252e-23	0.0717054	1.34894e-22	0	0.011793	6.30407e-23	0.0558502	microtubule-associated protein, putative, expressed
microtubule-associated protein, putative, expressed	LOC_Os09g13650.3	1367	LOC_Os09g13650.3	3.66849	12.7153	0.0482183	0.192815		LOC_Os09g13650.3	3.60799	12.193	0.0540589	0.19137		1.85003e-21	0	3.70006e-21	4.81904	9.25014e-21	0	0.803173	3.70006e-21	3.21269	2.88749e-23	0	5.56252e-23	0.0717054	1.34894e-22	0	0.011793	6.30407e-23	0.0558502	microtubule-associated protein, putative, expressed
AP2 domain containing protein, expressed	LOC_Os05g45954.1	626	LOC_Os05g45954.1	3.71443	13.1267	0.0190959	0.104502		LOC_Os05g45954.1	3.60712	12.1857	0.0260048	0.11386		0	0	0	2	1	2	0	1	3	0	0	0	0.0649854	0.0318447	0.0707929	0	0.0372055	0.113886	AP2 domain containing protein, expressed
expressed protein	LOC_Os02g08250.1	92	LOC_Os02g08250.1	0	1	1	1		LOC_Os02g08250.1	3.60686	12.1835	0.0279334	0.119718		0	0	0	0	0	0	0	4	0	0	0	0	0	0	0	0	1.01264	0	expressed protein
expressed protein	LOC_Os12g19660.1	215	LOC_Os12g19660.1	0	1	1	1		LOC_Os12g19660.1	3.60686	12.1835	0.0279334	0.119718		0	0	0	0	0	0	0	4	0	0	0	0	0	0	0	0	0.433314	0	expressed protein
F-box protein interaction domain containing protein, expressed	LOC_Os05g02570.1	1595	LOC_Os05g02570.1	3.01886	8.10528	0.0855145	0.274611		LOC_Os05g02570.1	3.60424	12.1614	0.0415647	0.160744		0	0	0	3	0	0	1	0	3	0	0	0	0.0382579	0	0	0.0125841	0	0.0446977	F-box protein interaction domain containing protein, expressed
retrotransposon protein, putative, Ty3-gypsy subclass, expressed	LOC_Os06g40250.1	801	LOC_Os06g40250.1	3.92886	15.2302	0.0228467	0.118451		LOC_Os06g40250.1	3.60374	12.1572	0.0402966	0.157317		0	0	0	1	5	0	1	0	3	0	0	0	0.0253938	0.124437	0	0.0250582	0	0.0890047	retrotransposon protein, putative, Ty3-gypsy subclass, expressed
NL0E, putative, expressed	LOC_Os12g10930.1	1057	LOC_Os12g10930.1	3.71371	13.1201	0.0176741	0.0999261		LOC_Os12g10930.1	3.60216	12.1439	0.0246226	0.109482		0	0	0	2	1	2	0	2	2	0	0	0	0.0384871	0.0188598	0.0419266	0	0.0440693	0.0449655	NL0E, putative, expressed
retrotransposon protein, putative, Ty3-gypsy subclass, expressed	LOC_Os08g10160.1	585	LOC_Os08g10160.1	2.57672	5.96582	0.135837	0.360242		LOC_Os08g10160.1	3.60188	12.1415	0.0362486	0.145476		0	0	0	0	0	2	1	0	3	0	0	0	0	0	0.0757545	0.0343105	0	0.121868	retrotransposon protein, putative, Ty3-gypsy subclass, expressed
OsSCP50 - Putative Serine Carboxypeptidase homologue, expressed	LOC_Os11g24180.1	261	LOC_Os11g24180.1	1.76898	3.40813	0.279171	0.511472		LOC_Os11g24180.1	3.59885	12.1161	0.031164	0.129839		0	0	0	0	1	0	1	0	3	0	0	0	0	0.0763784	0	0.0769028	0	0.273152	OsSCP50 - Putative Serine Carboxypeptidase homologue, expressed
expressed protein	LOC_Os01g40040.1	1368	LOC_Os01g40040.1	3.03333	8.18694	0.0695941	0.243095		LOC_Os01g40040.1	3.59793	12.1083	0.0298868	0.12578		0	0	0	1	2	0	1	0	3	0	0	0	0.0148687	0.0291444	0	0.0146722	0	0.0521146	expressed protein
OsFBX59 - F-box domain containing protein, expressed	LOC_Os02g46140.2	965	LOC_Os02g46140.2	2.26423	4.80397	0.0614832	0.226397		LOC_Os02g46140.2	3.59789	12.108	0.00303895	0.0213201		1.35429	0.557941	0.740133	4.9854	10.8264	3.19792	0.0170533	24.5922	14.5282	0.029943	0.0120825	0.0157621	0.105083	0.22365	0.0734303	0.000354703	0.593543	0.357775	OsFBX59 - F-box domain containing protein, expressed
expressed protein	LOC_Os10g14170.1	457	LOC_Os10g14170.1	3.39976	10.5543	0.0448096	0.183322		LOC_Os10g14170.1	3.59661	12.0973	0.0348787	0.141438		0	0	0	0	4	0	1	2	1	0	0	0	0	0.174484	0	0.0439204	0.101928	0.0520006	expressed protein
expressed protein	LOC_Os11g04260.1	951	LOC_Os11g04260.1	0	1	1	1		LOC_Os11g04260.1	3.59518	12.0852	0.0283885	0.121056		0	0	0	0	0	0	1	1	2	0	0	0	0	0	0	0.0211058	0.0244907	0.0499774	expressed protein
homeobox associated leucine zipper, putative, expressed	LOC_Os06g48290.1	417	LOC_Os06g48290.1	2.57628	5.96399	0.135492	0.359616		LOC_Os06g48290.1	3.59473	12.0815	0.0362335	0.145429		0	0	0	0	0	2	1	3	0	0	0	0	0	0	0.106274	0.0481334	0.167559	0	homeobox associated leucine zipper, putative, expressed
NBS-LRR type disease resistance protein, putative, expressed	LOC_Os11g43500.1	1275	LOC_Os11g43500.1	2.57628	5.96399	0.135492	0.359616		LOC_Os11g43500.1	3.59473	12.0815	0.0362335	0.145429		0	0	0	0	0	2	1	3	0	0	0	0	0	0	0.0347579	0.0157425	0.0548015	0	NBS-LRR type disease resistance protein, putative, expressed
retrotransposon protein, putative, unclassified, expressed	LOC_Os06g17040.1	3921	LOC_Os06g17040.1	3.94879	15.4421	0.0110165	0.0720313		LOC_Os06g17040.1	3.59472	12.0814	0.0261988	0.114382		0	0	0	2	3	1	1	0	3	0	0	0	0.0103751	0.0152523	0.00565116	0.00511901	0	0.0181823	retrotransposon protein, putative, unclassified, expressed
expressed protein	LOC_Os05g02700.1	515	LOC_Os05g02700.1	3.02974	8.1666	0.0695486	0.243037		LOC_Os05g02700.1	3.5944	12.0787	0.0297912	0.125537		0	0	0	3	0	0	1	2	1	0	0	0	0.118488	0	0	0.038974	0.0904491	0.0461442	expressed protein
dehydrogenase, putative, expressed	LOC_Os03g12270.1	532	LOC_Os03g12270.1	5.23515	37.665	0.000156609	0.00266785		LOC_Os03g12270.1	3.59436	12.0784	0.0258484	0.113267		0	0	0	3	5	7	1	0	3	0	0	0	0.114702	0.187357	0.291555	0.0377286	0	0.134009	dehydrogenase, putative, expressed
kinesin-like protein, identical, putative, expressed	LOC_Os07g26960.1	480	LOC_Os07g26960.1	3.43392	10.8072	0.0343556	0.156735		LOC_Os07g26960.1	3.59427	12.0777	0.0271665	0.117465		0	0	0	1	0	3	1	1	2	0	0	0	0.0423759	0	0.138489	0.0418159	0.0485222	0.0990178	kinesin-like protein, identical, putative, expressed
expressed protein	LOC_Os09g10730.1	958	LOC_Os09g10730.1	3.39927	10.5507	0.0422779	0.176466		LOC_Os09g10730.1	3.59373	12.0732	0.0327286	0.134552		0	0	0	1	3	0	1	3	0	0	0	0	0.0212322	0.0624262	0	0.0209516	0.0729352	0	expressed protein
ternary complex factor MIP1, putative, expressed	LOC_Os06g49060.1	491	LOC_Os06g49060.1	3.72286	13.2036	0.0187605	0.103482		LOC_Os06g49060.1	3.59367	12.0726	0.0264138	0.115067		0	0	0	2	0	3	1	1	2	0	0	0	0.0828531	0	0.135386	0.0408791	0.0474351	0.0967994	ternary complex factor MIP1, putative, expressed
expressed protein	LOC_Os11g05450.1	429	LOC_Os11g05450.1	1.78638	3.44948	0.27689	0.508975		LOC_Os11g05450.1	3.59326	12.0692	0.0313131	0.130231		0	0	0	0	0	1	1	3	0	0	0	0	0	0	0.0516508	0.046787	0.162872	0	expressed protein
expressed protein	LOC_Os02g43230.1	465	LOC_Os02g43230.1	1.76653	3.40235	0.279274	0.511472		LOC_Os02g43230.1	3.5932	12.0687	0.0311372	0.12976		0	0	0	1	0	0	1	3	0	0	0	0	0.0437429	0	0	0.0431648	0.150262	0	expressed protein
expressed protein	LOC_Os05g49950.1	489	LOC_Os05g49950.1	3.06267	8.35517	0.0683706	0.24024		LOC_Os05g49950.1	3.59306	12.0675	0.0307501	0.128586		0	0	0	0	1	2	1	3	0	0	0	0	0	0.0407664	0.0906266	0.0410463	0.142887	0	expressed protein
disease resistance protein RPS2, putative, expressed	LOC_Os09g14010.1	2884	LOC_Os09g14010.1	3.43384	10.8066	0.0343134	0.156626		LOC_Os09g14010.1	3.59292	12.0663	0.0271769	0.117491		0	0	0	1	0	3	1	2	1	0	0	0	0.00705285	0	0.0230494	0.00695965	0.0161516	0.00824003	disease resistance protein RPS2, putative, expressed
transposon protein, putative, CACTA, En/Spm sub-class, expressed	LOC_Os08g27980.1	2030	LOC_Os08g27980.1	4.88692	29.5875	0.00125815	0.0143216		LOC_Os08g27980.1	3.5929	12.0662	0.0303165	0.127204		0	0	0	4	7	1	1	3	0	0	0	0	0.0400797	0.0687406	0.0109154	0.0098875	0.0344197	0	transposon protein, putative, CACTA, En/Spm sub-class, expressed
retrotransposon protein, putative, unclassified	LOC_Os03g37690.1	490	LOC_Os03g37690.1	1.77122	3.41343	0.273663	0.508942		LOC_Os03g37690.1	3.59265	12.0641	0.0252358	0.111356		0	0	0	0	1	0	1	1	2	0	0	0	0	0.0406832	0	0.0409625	0.0475319	0.096997	retrotransposon protein, putative, unclassified
transposon protein, putative, CACTA, En/Spm sub-class, expressed	LOC_Os11g25010.1	2118	LOC_Os11g25010.1	1.77122	3.41343	0.273663	0.508942		LOC_Os11g25010.1	3.59265	12.0641	0.0252358	0.111356		7.63444e-35	0	0	0	1	0	1	1	2	7.69062e-37	0	0	0	0.00941208	0	0.00947669	0.0109965	0.0224403	transposon protein, putative, CACTA, En/Spm sub-class, expressed
domain of unknown function, DUF250 domain containing protein, expressed	LOC_Os12g04170.1	1445	LOC_Os12g04170.1	1.76994	3.4104	0.273819	0.508942		LOC_Os12g04170.1	3.59264	12.0641	0.0252293	0.111356		0	0	0	1	0	0	1	1	2	0	0	0	0.0140764	0	0	0.0138904	0.0161181	0.0328917	domain of unknown function, DUF250 domain containing protein, expressed
DNA topoisomerase 2, putative, expressed	LOC_Os01g13310.1	546	LOC_Os01g13310.1	0	1	1	1		LOC_Os01g13310.1	3.59217	12.0601	0.0285046	0.121395		0	0	0	0	0	0	1	3	0	0	0	0	0	0	0	0.0367612	0.127971	0	DNA topoisomerase 2, putative, expressed
expressed protein	LOC_Os06g28960.1	258	LOC_Os06g28960.1	0	1	1	1		LOC_Os06g28960.1	3.59217	12.0601	0.0285046	0.121395		0	0	0	0	0	0	1	3	0	0	0	0	0	0	0	0.077797	0.270821	0	expressed protein
retrotransposon protein, putative, LINE subclass	LOC_Os12g15500.1	290	LOC_Os12g15500.1	0	1	1	1		LOC_Os12g15500.1	3.59217	12.0601	0.0285046	0.121395		0	0	0	0	0	0	1	3	0	0	0	0	0	0	0	0.0692125	0.240938	0	retrotransposon protein, putative, LINE subclass
bifunctional monodehydroascorbate reductase and carbonic anhydrasenectarin-3 precursor, putative, expressed	LOC_Os08g32750.1	549	LOC_Os08g32750.1	3.20473	9.21978	1.3434e-14	5.74166e-12	Up	LOC_Os08g32750.1	3.59196	12.0584	1.21411e-17	2.12185e-15	Up	17	30	8	235	163	222	203	240	264.291	0.660673	1.14194	0.299468	8.70674	5.9187	8.96014	7.42175	10.1817	11.4402	bifunctional monodehydroascorbate reductase and carbonic anhydrasenectarin-3 precursor, putative, expressed
VQ domain containing protein, putative, expressed	LOC_Os05g41250.1	567	LOC_Os05g41250.1	1.77986	3.43392	0.272589	0.508942		LOC_Os05g41250.1	3.59163	12.0556	0.0252869	0.111486		0	0	0	0	0	1	1	2	1	0	0	0	0	0	0.0390797	0.0353997	0.082154	0.0419123	VQ domain containing protein, putative, expressed
transferase family protein, putative, expressed	LOC_Os04g56900.1	1102	LOC_Os04g56900.1	1.76996	3.41044	0.27379	0.508942		LOC_Os04g56900.1	3.5916	12.0553	0.0252365	0.111356		0	0	0	1	0	0	1	2	1	0	0	0	0.0184577	0	0	0.0182138	0.0422698	0.0215647	transferase family protein, putative, expressed
expressed protein	LOC_Os09g30290.1	387	LOC_Os09g30290.1	3.95791	15.54	0.011028	0.0720955		LOC_Os09g30290.1	3.59128	12.0527	0.0265971	0.115621		0	0	0	1	3	2	1	3	0	0	0	0	0.0525593	0.154533	0.114513	0.0518647	0.180548	0	expressed protein
expressed protein	LOC_Os02g19290.1	526	LOC_Os02g19290.1	3.41329	10.6537	0.0345131	0.157201		LOC_Os02g19290.1	3.59128	12.0526	0.026586	0.115587		0	0	0	2	1	1	1	3	0	0	0	0	0.0773401	0.0378988	0.0421258	0.038159	0.132836	0	expressed protein
expressed protein	LOC_Os08g13380.1	741	LOC_Os08g13380.1	2.54777	5.84731	0.123708	0.347166		LOC_Os08g13380.1	3.59115	12.0516	0.0246439	0.109546		0	0	0	1	0	1	1	2	1	0	0	0	0.02745	0	0.0299031	0.0270872	0.0628627	0.0320705	expressed protein
expressed protein	LOC_Os02g40630.1	438	LOC_Os02g40630.1	3.94778	15.4312	0.0109296	0.0716211		LOC_Os02g40630.1	3.59107	12.0509	0.026183	0.114382		0	0	0	3	2	1	1	3	0	0	0	0	0.139318	0.0910264	0.0505895	0.0458256	0.159525	0	expressed protein
organic cation transporter-related, putative, expressed	LOC_Os07g37530.2	1717	LOC_Os07g37530.2	1.77951	3.4331	0.272378	0.508942		LOC_Os07g37530.2	3.58173	11.9731	0.0253523	0.111683		0	0	0	0	0	0.920497	1.84099	0.920497	0.920497	0	0	0	0	0	0.0118792	0.0215211	0.0124863	0.0127402	organic cation transporter-related, putative, expressed
pectinesterase inhibitor domain containing protein, expressed	LOC_Os07g14130.1	591	LOC_Os07g14130.1	4.52319	22.9941	0.00205578	0.0208075		LOC_Os07g14130.1	3.58136	11.9701	0.0257982	0.1131		0	0	0	3	1	5	2	1	1	0	0	0	0.103251	0.0337306	0.187464	0.0679243	0.0394089	0.0402103	pectinesterase inhibitor domain containing protein, expressed
DEFL33 - Defensin and Defensin-like DEFL family, expressed	LOC_Os11g08280.1	339	LOC_Os11g08280.1	1.78264	3.44056	0.274355	0.508942		LOC_Os11g08280.1	3.58095	11.9667	0.0281785	0.120407		0	0	0	0	0	1	2	0	2	0	0	0	0	0	0.0653634	0.118417	0	0.140202	DEFL33 - Defensin and Defensin-like DEFL family, expressed
retrotransposon protein, putative, Ty1-copia subclass	LOC_Os06g17060.1	700	LOC_Os06g17060.1	3.404	10.5854	0.034241	0.156394		LOC_Os06g17060.1	3.58091	11.9664	0.0263648	0.114924		0	0	0	3	1	0	2	1	1	0	0	0	0.0871733	0.0284782	0	0.0573475	0.0332724	0.0339489	retrotransposon protein, putative, Ty1-copia subclass
glucosyltransferase-11, putative, expressed	LOC_Os07g14630.1	531	LOC_Os07g14630.1	3.96415	15.6073	0.0098403	0.0664336		LOC_Os07g14630.1	3.58069	11.9645	0.0254543	0.111999		0	0	0	1	2	3	2	2	0	0	0	0	0.0383059	0.0750839	0.125188	0.0755994	0.0877237	0	glucosyltransferase-11, putative, expressed
hypothetical protein	LOC_Os06g15610.1	206	LOC_Os06g15610.1	2.5376	5.80622	0.12684	0.350092		LOC_Os06g15610.1	3.58069	11.9645	0.0266573	0.115813		0	0	0	2	0	0	2	1	1	0	0	0	0.19748	0	0	0.19487	0.113061	0.11536	hypothetical protein
expressed protein	LOC_Os03g14150.1	1315	LOC_Os03g14150.1	0	1	1	1		LOC_Os03g14150.1	3.58053	11.9632	0.0289643	0.122892		0	0	0	0	0	0	2	0	2	0	0	0	0	0	0	0.0305272	0	0.0361434	expressed protein
expressed protein	LOC_Os04g02610.1	201	LOC_Os04g02610.1	0	1	1	1		LOC_Os04g02610.1	3.58053	11.9632	0.0289643	0.122892		0	0	0	0	0	0	2	0	2	0	0	0	0	0	0	0.199718	0	0.23646	expressed protein
OsFBX33 - F-box domain containing protein, expressed	LOC_Os01g71450.1	834	LOC_Os01g71450.1	3.72351	13.2096	0.0184034	0.10236		LOC_Os01g71450.1	3.57964	11.9558	0.0265655	0.115534		0	0	0	1	1	3	2	2	0	0	0	0	0.024389	0.0239026	0.0797057	0.0481334	0.0558529	0	OsFBX33 - F-box domain containing protein, expressed
expressed protein	LOC_Os08g03820.1	533	LOC_Os08g03820.1	2.53781	5.80707	0.132125	0.353894		LOC_Os08g03820.1	3.57959	11.9554	0.0308948	0.128991		0	0	0	0	2	0	2	0	2	0	0	0	0	0.0748022	0	0.0753157	0	0.0891717	expressed protein
expressed protein	LOC_Os08g16800.1	513	LOC_Os08g16800.1	2.53781	5.80707	0.132125	0.353894		LOC_Os08g16800.1	3.57959	11.9554	0.0308948	0.128991		0	0	0	0	2	0	2	0	2	0	0	0	0	0.0777184	0	0.078252	0	0.0926482	expressed protein
thaumatin, putative, expressed	LOC_Os12g43410.1	243	LOC_Os12g43410.1	3.95405	15.4984	0.0144399	0.0871786		LOC_Os12g43410.1	3.57926	11.9527	0.0316465	0.131253		0	0	0	4.02926	0	2	2	0	2	0	0	0	0.337271	0	0.182372	0.165199	0	0.195591	thaumatin, putative, expressed
expressed protein	LOC_Os02g27840.1	274	LOC_Os02g27840.1	0	1	1	1		LOC_Os02g27840.1	3.57903	11.9508	0.0290229	0.123038		0	0	0	0	0	0	2	1	1	0	0	0	0	0	0	0.146508	0.0850024	0.0867309	expressed protein
transcription factor, putative, expressed	LOC_Os03g59460.1	213	LOC_Os03g59460.1	0	1	1	1		LOC_Os03g59460.1	3.57903	11.9508	0.0290229	0.123038		0	0	0	0	0	0	2	1	1	0	0	0	0	0	0	0.188466	0.109346	0.111569	transcription factor, putative, expressed
expressed protein	LOC_Os10g32790.1	469	LOC_Os10g32790.1	0	1	1	1		LOC_Os10g32790.1	3.57903	11.9508	0.0290229	0.123038		0	0	0	0	0	0	2	1	1	0	0	0	0	0	0	0.0855933	0.0496602	0.0506701	expressed protein
retrotransposon protein, putative, unclassified, expressed	LOC_Os12g15110.1	1017	LOC_Os12g15110.1	0	1	1	1		LOC_Os12g15110.1	3.57903	11.9508	0.0290229	0.123038		0	0	0	0	0	0	2	1	1	0	0	0	0	0	0	0.0394722	0.0229013	0.023367	retrotransposon protein, putative, unclassified, expressed
fibroin heavy chain precursor, putative, expressed	LOC_Os12g39130.1	612	LOC_Os12g39130.1	1.77035	3.41136	0.275745	0.508942		LOC_Os12g39130.1	3.57833	11.9449	0.0280824	0.12013		0	0	0	0	1	0	2	2	0	0	0	0	0	0.0325732	0	0.0655936	0.0761132	0	fibroin heavy chain precursor, putative, expressed
retrotransposon protein, putative, unclassified, expressed	LOC_Os01g41980.1	619	LOC_Os01g41980.1	3.40274	10.5761	0.0379115	0.165235		LOC_Os01g41980.1	3.57708	11.9346	0.0296979	0.125241		0	0	0	1	3	0	2	2	0	0	0	0	0.0328602	0.0966144	0	0.0648518	0.0752525	0	retrotransposon protein, putative, unclassified, expressed
retrotransposon, putative, centromere-specific, expressed	LOC_Os04g18310.1	674	LOC_Os04g18310.1	3.46656	11.0544	0.0430772	0.178723		LOC_Os04g18310.1	3.57482	11.916	0.0374344	0.14881		0	0	0	0	0	4	2	1	1	0	0	0	0	0	0.131503	0.0595597	0.0345559	0.0352585	retrotransposon, putative, centromere-specific, expressed
expressed protein	LOC_Os12g04570.1	547	LOC_Os12g04570.1	4.20166	18.4003	0.0113092	0.0734883		LOC_Os12g04570.1	3.57292	11.9002	0.0366216	0.146578		0	0	0	2	0	5	2	2	0	0	0	0	0.0743709	0	0.202543	0.073388	0.0851578	0	expressed protein
MCM5 - Putative minichromosome maintenance MCM complex subunit 5, expressed	LOC_Os02g55410.2	585	LOC_Os02g55410.2	0.103528	1.0744	0.86563	0.966121		LOC_Os02g55410.2	3.57226	11.8948	3.29157e-12	2.03856e-10	Up	2	5	8	11	3	5	58	49	79	0.0729431	0.178611	0.281039	0.38247	0.10223	0.189386	1.99001	1.95084	3.20919	MCM5 - Putative minichromosome maintenance MCM complex subunit 5, expressed
expressed protein	LOC_Os04g46330.1	1239	LOC_Os04g46330.1	3.08999	8.51493	0.0756397	0.256784		LOC_Os04g46330.1	3.57168	11.8901	0.039304	0.154521		0	0	0	0	0	3	2	2	0	0	0	0	0	0	0.0536518	0.0323997	0.0375959	0	expressed protein
expressed protein	LOC_Os04g50800.1	793	LOC_Os04g50800.1	3.08999	8.51493	0.0756397	0.256784		LOC_Os04g50800.1	3.57168	11.8901	0.039304	0.154521		0	0	0	0	0	3	2	2	0	0	0	0	0	0	0.0838267	0.050622	0.0587406	0	expressed protein
exonuclease, putative, expressed	LOC_Os04g53200.1	427	LOC_Os04g53200.1	3.70699	13.0592	0.0196546	0.106627		LOC_Os04g53200.1	3.56762	11.8566	0.0278636	0.119534		0	0	0	1	3	1	3	0	1	0	0	0	0.0476357	0.140057	0.0518927	0.141018	0	0.055654	exonuclease, putative, expressed
inactive receptor kinase At1g27190 precursor, putative, expressed	LOC_Os01g66740.1	684	LOC_Os01g66740.1	5.49839	45.2044	7.33079e-05	0.00143254		LOC_Os01g66740.1	3.56698	11.8514	0.0281983	0.120435		0	0	0	3	6	9	3	0	1	0	0	0	0.0892124	0.174866	0.291555	0.0880335	0	0.0347431	inactive receptor kinase At1g27190 precursor, putative, expressed
expressed protein	LOC_Os11g04000.1	389	LOC_Os11g04000.1	2.54943	5.85404	0.128191	0.350092		LOC_Os11g04000.1	3.56508	11.8357	0.0292485	0.12387		0	0	0	1	0	1	3	0	1	0	0	0	0.052289	0	0.0569619	0.154794	0	0.0610906	expressed protein
expressed protein	LOC_Os01g67280.1	510	LOC_Os01g67280.1	0	1	1	1		LOC_Os01g67280.1	3.56446	11.8307	0.0296049	0.124947		0	0	0	0	0	0	3	0	1	0	0	0	0	0	0	0.118068	0	0.0465966	expressed protein
expressed protein	LOC_Os02g28970.1	2023	LOC_Os02g28970.1	0	1	1	1		LOC_Os02g28970.1	3.56446	11.8307	0.0296049	0.124947		0.0043883	0	0	0.0043883	0.0087766	0.0175532	3	0.0131649	1	4.62818e-05	0	0	4.41225e-05	8.64852e-05	0.000192262	0.0297651	0.000151566	0.011747	expressed protein
TMS membrane protein/tumour differentially expressed protein, putative, expressed	LOC_Os04g42720.1	422	LOC_Os04g42720.1	0	1	1	1		LOC_Os04g42720.1	3.56446	11.8307	0.0296049	0.124947		0	0	0	0	0	0	3	0	1	0	0	0	0	0	0	0.142689	0	0.0563134	TMS membrane protein/tumour differentially expressed protein, putative, expressed
transposon protein, putative, unclassified, expressed	LOC_Os07g45250.1	2223	LOC_Os07g45250.1	0	1	1	1		LOC_Os07g45250.1	3.56446	11.8307	0.0296049	0.124947		0	0	0	0	0	0	3	0	1	0	0	0	0	0	0	0.0270872	0	0.0106902	transposon protein, putative, unclassified, expressed
aquaporin protein, putative, expressed	LOC_Os08g05580.1	369	LOC_Os08g05580.1	0	1	1	1		LOC_Os08g05580.1	3.56446	11.8307	0.0296049	0.124947		0	0	0	0	0	0	3	0	1	0	0	0	0	0	0	0.163184	0	0.0644018	aquaporin protein, putative, expressed
retrotransposon protein, putative, Ty3-gypsy subclass, expressed	LOC_Os09g01540.1	885	LOC_Os09g01540.1	0	1	1	1		LOC_Os09g01540.1	3.56446	11.8307	0.0296049	0.124947		0	0	0	0	0	0	3	0	1	0	0	0	0	0	0	0.0680394	0	0.0268523	retrotransposon protein, putative, Ty3-gypsy subclass, expressed
expressed protein	LOC_Os09g18230.1	574	LOC_Os09g18230.1	0	1	1	1		LOC_Os09g18230.1	3.56446	11.8307	0.0296049	0.124947		0	0	0	0	0	0	3	0	1	0	0	0	0	0	0	0.104904	0	0.0414012	expressed protein
glycine rich protein family protein, putative, expressed	LOC_Os06g21210.1	635	LOC_Os06g21210.1	3.77505	13.69	2.3461e-20	1.87545e-17	Up	LOC_Os06g21210.1	3.56309	11.8194	2.69364e-18	5.14497e-16	Up	11	6	15	195	174	153	166	69	162	0.369598	0.197457	0.485456	6.24627	5.46244	5.3389	5.24707	2.53079	6.06269	glycine rich protein family protein, putative, expressed
SCP-like extracellular protein, expressed	LOC_Os02g27300.1	568	LOC_Os02g27300.1	0	1	1	1		LOC_Os02g27300.1	3.56297	11.8185	0.0296641	0.125147		0	0	0	0	0	0	3	1	0	0	0	0	0	0	0	0.106012	0.0410047	0	SCP-like extracellular protein, expressed
OsWAK38 - OsWAK receptor-like protein kinase, expressed	LOC_Os04g29680.1	1391	LOC_Os04g29680.1	0	1	1	1		LOC_Os04g29680.1	3.56297	11.8185	0.0296641	0.125147		0	0	0	0	0	0	3	1	0	0	0	0	0	0	0	0.0432889	0.0167438	0	OsWAK38 - OsWAK receptor-like protein kinase, expressed
expressed protein	LOC_Os10g10760.1	695	LOC_Os10g10760.1	0	1	1	1		LOC_Os10g10760.1	3.56297	11.8185	0.0296641	0.125147		0	0	0	0	0	0	3	1	0	0	0	0	0	0	0	0.0866401	0.0335117	0	expressed protein
cullin, putative, expressed	LOC_Os01g50980.1	312	LOC_Os01g50980.1	1.76951	3.40938	0.27781	0.509855		LOC_Os01g50980.1	3.562	11.8105	0.0311073	0.129686		0	0	0	0	1	0	3	0	1	0	0	0	0	0.0638935	0	0.192996	0	0.0761675	cullin, putative, expressed
major facilitator superfamily antiporter, putative, expressed	LOC_Os11g04030.4	1067	LOC_Os11g04030.4	3.25433	9.54227	0.002216	0.0220563		LOC_Os11g04030.4	3.56144	11.8059	0.000669286	0.00613226		0	1	0	6	6	3	2	8	6	0	0.0195853	0	0.114379	0.112098	0.0623004	0.0376225	0.174625	0.133632	major facilitator superfamily antiporter, putative, expressed
RING-H2 finger protein ATL3F, putative	LOC_Os02g35347.1	945	LOC_Os02g35347.1	1.78496	3.44608	0.275899	0.508942		LOC_Os02g35347.1	3.56022	11.796	0.0312432	0.130055		0	0	0	0	0	1	3	1	0	0	0	0	0	0	0.0234478	0.0637195	0.0246462	0	RING-H2 finger protein ATL3F, putative
expressed protein	LOC_Os08g32550.1	681	LOC_Os08g32550.1	2.53613	5.80032	0.136101	0.360789		LOC_Os08g32550.1	3.55651	11.7656	0.0350177	0.141895		0	0	0	0	2	0	3	0	1	0	0	0	0	0.0585456	0	0.0884213	0	0.0348961	expressed protein
expressed protein	LOC_Os01g36740.1	201	LOC_Os01g36740.1	0.447034	1.36323	0.665141	0.844504		LOC_Os01g36740.1	3.5555	11.7574	5.37217e-06	8.98142e-05	Up	1	0	2	2	3	0	11	19	10	0.106149	0	0.204487	0.202392	0.297534	0	1.09845	2.2016	1.1823	expressed protein
expressed protein	LOC_Os11g02720.1	1112	LOC_Os11g02720.1	3.92891	15.2307	1.0056e-17	5.94639e-15	Up	LOC_Os11g02720.1	3.55149	11.7248	3.94162e-14	3.55215e-12	Up	1	7	2	66	68	54	48	49	30.0663	0.0191869	0.131549	0.0369622	1.20726	1.21903	1.07603	0.866401	1.0263	0.642539	expressed protein
expressed protein	LOC_Os01g18300.1	387	LOC_Os01g18300.1	0	1	1	1		LOC_Os01g18300.1	3.54846	11.7002	0.0302522	0.127033		0	0	0	0	0	0	4	0	0	0	0	0	0	0	0	0.207459	0	0	expressed protein
expressed protein	LOC_Os02g34310.1	237	LOC_Os02g34310.1	0	1	1	1		LOC_Os02g34310.1	3.54846	11.7002	0.0302522	0.127033		0	0	0	0	0	0	4	0	0	0	0	0	0	0	0	0.338762	0	0	expressed protein
expressed protein	LOC_Os08g39010.1	247	LOC_Os08g39010.1	0	1	1	1		LOC_Os08g39010.1	3.54846	11.7002	0.0302522	0.127033		0	0	0	0	0	0	4	0	0	0	0	0	0	0	0	0.325047	0	0	expressed protein
laccase-15 precursor, putative, expressed	LOC_Os10g20610.1	1020	LOC_Os10g20610.1	0	1	1	1		LOC_Os10g20610.1	3.54846	11.7002	0.0302522	0.127033		0	0	0	0	0	0	4	0	0	0	0	0	0	0	0	0.0787123	0	0	laccase-15 precursor, putative, expressed
NADPH-dependent oxidoreductase, putative, expressed	LOC_Os10g38212.1	480	LOC_Os10g38212.1	0	1	1	1		LOC_Os10g38212.1	3.54846	11.7002	0.0302522	0.127033		0	0	0	0	0	0	4	0	0	0	0	0	0	0	0	0.167264	0	0	NADPH-dependent oxidoreductase, putative, expressed
expressed protein	LOC_Os11g41360.1	762	LOC_Os11g41360.1	3.35421	10.2263	0.00157119	0.0169347		LOC_Os11g41360.1	3.54275	11.654	0.000781921	0.00697092		0	0	1	6	8	2	7	7	2	0	0	0.0269698	0.160161	0.209289	0.058158	0.184385	0.213956	0.0623734	expressed protein
retrotransposon protein, putative, unclassified, expressed	LOC_Os09g11490.1	1936	LOC_Os09g11490.1	3.39381	10.5108	0.0582894	0.219065		LOC_Os09g11490.1	3.54016	11.6331	0.0496767	0.181873		0	0	0	0	4	0	3	1	0	0	0	0	0	0.0411876	0	0.0311027	0.0120303	0	retrotransposon protein, putative, unclassified, expressed
terpene synthase, putative, expressed	LOC_Os02g36140.3	290	LOC_Os02g36140.3	3.9453	15.4047	0.0155953	0.0915177		LOC_Os02g36140.3	3.53751	11.6117	0.0347082	0.140946		0	0	0	2	3	1	4	0	0	0	0	0	0.140279	0.206222	0.0764076	0.27685	0	0	terpene synthase, putative, expressed
STE_MEKK_ste11_MAP3K.21 - STE kinases include homologs to sterile 7, sterile 11 and sterile 20 from yeast, expressed	LOC_Os08g32600.1	635	LOC_Os08g32600.1	2.2036	4.60629	0.057486	0.217104		LOC_Os08g32600.1	3.53742	11.611	0.00046193	0.00446388		0	1	0	1	5	1	6	5	5	0	0.0329094	0	0.0320322	0.156967	0.0348948	0.189653	0.183391	0.18712	STE_MEKK_ste11_MAP3K.21 - STE kinases include homologs to sterile 7, sterile 11 and sterile 20 from yeast, expressed
expressed protein	LOC_Os09g37870.1	962	LOC_Os09g37870.1	0.597781	1.51339	0.6726	0.849479		LOC_Os09g37870.1	3.53638	11.6026	0.000834745	0.00736854		0	0	1	1	1	0	8	6	2	0	0	0.0213627	0.0211439	0.0207222	0	0.166916	0.145264	0.0494059	expressed protein
expressed protein	LOC_Os12g39920.1	403	LOC_Os12g39920.1	1.75267	3.36982	0.0663438	0.237753		LOC_Os12g39920.1	3.53437	11.5865	4.50873e-06	7.68371e-05		2	0	0	2	4	3	9	9	10	0.105885	0	0	0.100945	0.197864	0.164949	0.44825	0.520139	0.589684	expressed protein
pectinesterase, putative, expressed	LOC_Os08g10604.1	388	LOC_Os08g10604.1	3.03078	8.17252	0.0195408	0.106196		LOC_Os08g10604.1	3.53404	11.5838	0.0065614	0.0397748		0	0	2	5	16	1	19	1	8	0	0	0.105933	0.262119	0.822053	0.0571087	0.982889	0.0600274	0.489985	pectinesterase, putative, expressed
expressed protein	LOC_Os05g39200.1	884	LOC_Os05g39200.1	1.44751	2.72736	0.0550036	0.21079		LOC_Os05g39200.1	3.52795	11.5351	4.10029e-08	1.14413e-06		2	3	0	2	8	7	27	17	21	0.0482712	0.0709191	0	0.0460191	0.180405	0.175461	0.613048	0.447897	0.564536	expressed protein
MCM5 - Putative minichromosome maintenance MCM complex subunit 5, expressed	LOC_Os02g55410.1	437	LOC_Os02g55410.1	0.545677	1.45971	0.0373355	0.164522		LOC_Os02g55410.1	3.52767	11.5328	1.45467e-40	2.51175e-37	Up	40	50	89	108	126	73	760	670	685	1.95294	2.39102	4.18544	5.02693	5.74778	3.70148	34.9072	35.7088	37.2506	MCM5 - Putative minichromosome maintenance MCM complex subunit 5, expressed
RALFL13 - Rapid ALkalinization Factor RALF family protein precursor, expressed	LOC_Os07g13450.1	196	LOC_Os07g13450.1	2.51361	5.71047	0.000192407	0.00313616	Up	LOC_Os07g13450.1	3.52216	11.4889	8.00155e-09	2.56424e-07	Up	0	3	1	8	10	11	22	16	14	0	0.31986	0.104852	0.830222	1.01708	1.24357	2.25294	1.90128	1.69745	RALFL13 - Rapid ALkalinization Factor RALF family protein precursor, expressed
DUF260 domain containing protein, putative, expressed	LOC_Os08g44940.1	507	LOC_Os08g44940.1	1.75989	3.38673	0.291992	0.525665		LOC_Os08g44940.1	3.51271	11.4138	0.0503427	0.183245		0	0	0	1	0	0	4	0	0	0	0	0	0.0401192	0	0	0.158356	0	0	DUF260 domain containing protein, putative, expressed
leucine-rich repeat family protein, putative, expressed	LOC_Os01g60060.1	660	LOC_Os01g60060.1	2.05056	4.14267	0.148096	0.381409		LOC_Os01g60060.1	3.5079	11.3759	0.00905395	0.0512297		0	0	1	2	1	3	12	0	4	0	0	0.0311378	0.0616377	0.0302042	0.100719	0.364939	0	0.144026	leucine-rich repeat family protein, putative, expressed
expressed protein	LOC_Os02g27800.1	651	LOC_Os02g27800.1	2.51884	5.73121	0.161835	0.403001		LOC_Os02g27800.1	3.50357	11.3418	0.0594477	0.203612		0	0	0	2	0	0	4	0	0	0	0	0	0.0624898	0	0	0.123328	0	0	expressed protein
RAL4 - Seed allergenic protein RA5/RA14/RA17 precursor, expressed	LOC_Os07g11380.2	392	LOC_Os07g11380.2	2.52818	5.76845	0.16116	0.401905		LOC_Os07g11380.2	3.50328	11.3395	0.0597868	0.204527		0.0730914	0	0	0	1.99489	0.0365457	3.99744	7.37877e-10	0.0365457	0.00397823	0	0	0	0.101448	0.00206578	0.204682	4.38409e-11	0.00221551	RAL4 - Seed allergenic protein RA5/RA14/RA17 precursor, expressed
transporter family protein, putative, expressed	LOC_Os07g10590.1	1149	LOC_Os07g10590.1	3.28477	9.74574	9.13659e-07	3.83523e-05		LOC_Os07g10590.1	3.49912	11.3068	1.35662e-07	3.37723e-06		2	1	1	12	23	15	18	22	11	0.0371381	0.0181875	0.017886	0.212433	0.399042	0.289271	0.314438	0.445948	0.227508	transporter family protein, putative, expressed
POLE2A - Putative DNA polymerase epsilon complex subunit, expressed	LOC_Os05g06840.1	660	LOC_Os05g06840.1	0.123029	1.08902	0.834712	0.94936		LOC_Os05g06840.1	3.49703	11.2904	2.92378e-09	1.02444e-07	Up	13	0	25	16	14	17	149	155.345	128	0.420252	0	0.778446	0.493101	0.422859	0.570741	4.53132	5.48194	4.60883	POLE2A - Putative DNA polymerase epsilon complex subunit, expressed
THION32 - Plant thionin family protein precursor, expressed	LOC_Os09g24350.1	981	LOC_Os09g24350.1	3.35981	10.266	2.72324e-06	9.45728e-05	Up	LOC_Os09g24350.1	3.49428	11.2689	1.13719e-06	2.30357e-05	Up	4	2	5	46	50	41	80	8	48	0.0869964	0.0426045	0.104745	0.953782	1.01604	0.926081	1.63683	0.189934	1.16278	THION32 - Plant thionin family protein precursor, expressed
expressed protein	LOC_Os07g40180.1	411	LOC_Os07g40180.1	3.0772	8.43977	0.0135293	0.0834193		LOC_Os07g40180.1	3.49102	11.2435	0.00456632	0.0296982		0	0	1	1	10	2	4	3	8	0	0	0.0500023	0.0494901	0.485031	0.107826	0.195344	0.170005	0.462565	expressed protein
hcr2-0B, putative, expressed	LOC_Os01g06820.1	949	LOC_Os01g06820.1	2.92685	7.60448	0.0170308	0.0973861		LOC_Os01g06820.1	3.47879	11.1486	0.00376783	0.0253895		1	0	0	6	4	2	1	10	4	0.0224825	0	0	0.128601	0.0840243	0.046698	0.0211503	0.245423	0.100165	hcr2-0B, putative, expressed
expressed protein	LOC_Os08g02970.1	587	LOC_Os08g02970.1	2.01236	4.03441	0.114246	0.330141		LOC_Os08g02970.1	3.47743	11.1381	0.00246869	0.0180345		0	0	1	1	4	1	4	9	2	0	0	0.0350102	0.0346515	0.135842	0.0377482	0.136774	0.357097	0.0809685	expressed protein
ATCHX, putative, expressed	LOC_Os05g19500.1	2403	LOC_Os05g19500.1	2.876	7.34114	3.84424e-06	0.000125336		LOC_Os05g19500.1	3.47469	11.117	8.87641e-09	2.81328e-07		0.535573	2.67786	2.14229	17.1383	21.9585	15.5316	32.6697	28.9208	12.3182	0.00475526	0.0232878	0.0183213	0.145069	0.182163	0.143218	0.272881	0.28031	0.121819	ATCHX, putative, expressed
rhoGAP domain containing protein, expressed	LOC_Os07g22580.1	867	LOC_Os07g22580.1	1.63707	3.11033	0.020876	0.111336		LOC_Os07g22580.1	3.47327	11.106	3.7158e-08	1.04768e-06		2	2	2	7	8	8	17	19	36	0.0492177	0.0482064	0.0474071	0.164225	0.183943	0.204459	0.393561	0.510406	0.986751	rhoGAP domain containing protein, expressed
SCP-like extracellular protein, expressed	LOC_Os02g54560.1	1614	LOC_Os02g54560.1	3.26251	9.59648	6.35521e-06	0.000189327		LOC_Os02g54560.1	3.45401	10.9588	1.91652e-06	3.60324e-05		1	4	7	50	53	35	71	9	60	0.0132192	0.0517906	0.0891306	0.630125	0.654612	0.480506	0.882953	0.129873	0.88343	SCP-like extracellular protein, expressed
expressed protein	LOC_Os12g02160.1	561	LOC_Os12g02160.1	2.47117	5.54493	0.000223011	0.00356282		LOC_Os12g02160.1	3.44775	10.9113	3.75382e-08	1.05702e-06	Up	1	2	2	15	13	7	19	14	27	0.0380318	0.0745009	0.0732655	0.543862	0.461947	0.276484	0.679788	0.581228	1.14373	expressed protein
UTP--glucose-1-phosphate uridylyltransferase, putative, expressed	LOC_Os01g15910.1	438	LOC_Os01g15910.1	1.99639	3.98999	0.0886017	0.279425		LOC_Os01g15910.1	3.44183	10.8666	0.000540588	0.00511893		0	1	0	3	2	1	7	3	5	0	0.0477112	0	0.139318	0.0910264	0.0505895	0.320779	0.159525	0.271282	UTP--glucose-1-phosphate uridylyltransferase, putative, expressed
SCP-like extracellular protein, expressed	LOC_Os05g51680.2	1153	LOC_Os05g51680.2	1.91067	3.75984	0.00332956	0.0301504	Up	LOC_Os05g51680.2	3.43531	10.8176	3.87703e-07	8.76687e-06	Up	4.82548	25.9199	9.6224	42.987	92.8151	51.9862	222.043	212.769	48.0074	0.0892939	0.469783	0.171509	0.758347	1.60473	0.999064	3.86536	4.29795	0.989471	SCP-like extracellular protein, expressed
aspartic proteinase, putative, expressed	LOC_Os06g40818.1	1631	LOC_Os06g40818.1	2.94293	7.68969	0.000160428	0.0027211	Up	LOC_Os06g40818.1	3.43511	10.8161	1.50624e-05	0.000226867	Up	13	7	23	146	120	119	316	14	165	0.170059	0.0896888	0.289805	1.82079	1.46669	1.61669	3.8888	0.19992	2.40411	aspartic proteinase, putative, expressed
gibberellin receptor GID1L2, putative, expressed	LOC_Os07g44850.1	1459	LOC_Os07g44850.1	2.75446	6.74802	2.68748e-05	0.000611542		LOC_Os07g44850.1	3.43327	10.8024	2.06608e-07	4.94926e-06	Up	7	2	7	52	39	39	115	16	58	0.102365	0.0286463	0.0985995	0.72495	0.532869	0.592303	1.58207	0.255415	0.944707	gibberellin receptor GID1L2, putative, expressed
expressed protein	LOC_Os01g48640.1	3049	LOC_Os01g48640.1	4.46182	22.0365	4.28759e-11	8.64871e-09		LOC_Os01g48640.1	3.42741	10.7585	9.73249e-06	0.000153106		1	0	1	23	20	18	11	5	10	0.00699766	0	0.00674023	0.153437	0.130763	0.130813	0.0724132	0.0381939	0.0779412	expressed protein
DEFL70 - Defensin and Defensin-like DEFL family, expressed	LOC_Os10g20550.1	380	LOC_Os10g20550.1	4.30406	19.7538	1.14686e-12	3.30045e-10	Up	LOC_Os10g20550.1	3.42143	10.714	8.06065e-08	2.12426e-06	Up	1	1	3	58	47	21	22	21	16	0.056147	0.0549934	0.162244	3.10459	2.46562	1.22453	1.16204	1.28711	1.0006	DEFL70 - Defensin and Defensin-like DEFL family, expressed
ATCHX, putative, expressed	LOC_Os08g02450.1	2826	LOC_Os08g02450.1	2.10654	4.30657	0.000366456	0.00537142		LOC_Os08g02450.1	3.41255	10.6483	4.12674e-10	1.71783e-08		1	4	3	10	16	16	31	39	22	0.00754984	0.0295789	0.0218163	0.0719761	0.112865	0.125453	0.220177	0.321421	0.185001	ATCHX, putative, expressed
von Willebrand factor type A domain containing protein, putative, expressed	LOC_Os11g46000.1	1257	LOC_Os11g46000.1	2.70272	6.51028	0.0131667	0.081897		LOC_Os11g46000.1	3.40919	10.6235	0.00167493	0.0131986		0	3	0	11.2739	5.80327	9	18	1	19	0	0.0498747	0	0.182432	0.0920341	0.158651	0.287422	0.0185288	0.359205	von Willebrand factor type A domain containing protein, putative, expressed
expressed protein	LOC_Os02g10490.1	633	LOC_Os02g10490.1	-0.196253	-1.14572	0.90235	0.98089		LOC_Os02g10490.1	3.40608	10.6006	0.0045828	0.0297706		1	0	0	0	1	0	9	1	5	0.0337059	0	0	0	0.0314925	0	0.285379	0.0367941	0.187711	expressed protein
LEML1 - Anther-specific LEM1 family protein precursor, expressed	LOC_Os01g70440.1	653	LOC_Os01g70440.1	3.34074	10.1313	9.65016e-05	0.00180724		LOC_Os01g70440.1	3.39565	10.5242	8.328e-05	0.00102566		1	0	1	10	13	5	5	12	8	0.0326736	0	0.0314716	0.311492	0.396864	0.169665	0.153688	0.428006	0.291139	LEML1 - Anther-specific LEM1 family protein precursor, expressed
auxin efflux carrier component, putative, expressed	LOC_Os01g51780.1	508	LOC_Os01g51780.1	2.2081	4.62067	0.06578	0.236404		LOC_Os01g51780.1	3.39083	10.4892	0.00358548	0.0243662		0	1	1	2	2	8	9	1	15	0	0.0411368	0.0404546	0.0800804	0.0784834	0.348948	0.3556	0.0458477	0.701701	auxin efflux carrier component, putative, expressed
retrotransposon protein, putative, unclassified, expressed	LOC_Os09g07940.1	1885	LOC_Os09g07940.1	1.37385	2.59162	0.221029	0.465243		LOC_Os09g07940.1	3.38539	10.4497	0.000624443	0.00579435		1	1	0	3	4	0	5	6	14	0.0113188	0.0110862	0	0.032372	0.0423019	0	0.0532404	0.0741347	0.176498	retrotransposon protein, putative, unclassified, expressed
expressed protein	LOC_Os08g02950.1	1052	LOC_Os08g02950.1	1.84921	3.60303	0.287048	0.52028		LOC_Os08g02950.1	3.37959	10.4078	0.0597599	0.204459		1.87477	0.000122903	0.32923	6.20932	0.350324	4.06201	0.19124	23.0521	2.05911	0.0380226	2.44141e-06	0.00643155	0.120057	0.00663844	0.0855578	0.00364877	0.510359	0.0465145	expressed protein
expressed protein	LOC_Os04g55600.1	951	LOC_Os04g55600.1	3.03775	8.21207	3.00761e-07	1.52025e-05	Up	LOC_Os04g55600.1	3.37944	10.4067	1.57127e-08	4.77317e-07	Up	4	14	11	88	90	105	214	38	79	0.0897407	0.307639	0.237708	1.88219	1.88657	2.44649	4.51664	0.930646	1.97411	expressed protein
expressed protein	LOC_Os01g06040.1	714	LOC_Os01g06040.1	2.02612	4.07309	0.0922238	0.285912		LOC_Os01g06040.1	3.36363	10.2933	0.00140134	0.011377		0	0	1	0	2	4	5	4	5	0	0	0.0287829	0	0.0558397	0.124136	0.140558	0.13048	0.166416	expressed protein
abscisic stress-ripening, putative, expressed	LOC_Os01g73250.2	629	LOC_Os01g73250.2	3.08714	8.49812	0.0191644	0.104758		LOC_Os01g73250.2	3.36171	10.2796	0.0101633	0.0560156		1	0	0	3	2	8	12	1	2	0.0339203	0	0	0.0970132	0.0633856	0.281821	0.382925	0.0370281	0.075562	abscisic stress-ripening, putative, expressed
protein kinase domain containing protein, expressed	LOC_Os01g02420.1	911	LOC_Os01g02420.1	5.35895	41.0399	3.70969e-11	7.73605e-09		LOC_Os01g02420.1	3.36149	10.278	0.000914208	0.00795477		0	1	0	16	25	24	3	5	6	0	0.0229391	0	0.357241	0.547058	0.58375	0.0660976	0.12783	0.156515	protein kinase domain containing protein, expressed
hypothetical protein	LOC_Os10g17670.1	307	LOC_Os10g17670.1	2.70553	6.52296	0.0104969	0.0694331		LOC_Os10g17670.1	3.35742	10.2491	0.000654803	0.00602812		0	0	1	4	3	3	5	6	3	0	0	0.0669412	0.265022	0.194802	0.21653	0.3269	0.455192	0.232224	hypothetical protein
expressed protein	LOC_Os06g38580.1	201	LOC_Os06g38580.1	2.1807	4.53374	0.0293666	0.140836		LOC_Os06g38580.1	3.33839	10.1148	0.000536464	0.00508734	Up	1	2	0	7	6	5	25	2	10	0.106149	0.207935	0	0.708373	0.595068	0.551199	2.49647	0.231748	1.1823	expressed protein
terpene synthase, putative, expressed	LOC_Os02g36140.2	734	LOC_Os02g36140.2	4.74474	26.8108	6.56664e-09	6.08288e-07	Up	LOC_Os02g36140.2	3.33265	10.0746	0.000102136	0.00122097		0	1	2	33	61	13	18	10	7	0	0.0284707	0.0559972	0.914488	1.6567	0.392448	0.49222	0.317311	0.226635	terpene synthase, putative, expressed
retrotransposon protein, putative, unclassified, expressed	LOC_Os06g02650.1	775	LOC_Os06g02650.1	1.75416	3.37331	0.174204	0.422061		LOC_Os06g02650.1	3.31244	9.93444	0.00372351	0.0251499		0	1	0	2	1	2	9	1	4	0	0.0269645	0	0.0524914	0.0257223	0.0571824	0.23309	0.0300524	0.122654	retrotransposon protein, putative, unclassified, expressed
expressed protein	LOC_Os08g08586.2	975	LOC_Os08g08586.2	2.22261	4.66738	0.0921989	0.285912		LOC_Os08g08586.2	3.31055	9.92148	0.00794633	0.0463289		0.526756	0.318915	0.19205	0.0783147	2.77033	3.52203	7.8267	0.907061	4.96555	0.011527	0.00683541	0.00404802	0.0016338	0.0566419	0.0800429	0.161123	0.0216677	0.121028	expressed protein
no apical meristem protein, putative, expressed	LOC_Os01g01470.1	1270	LOC_Os01g01470.1	3.25731	9.56199	0.00633782	0.0483024		LOC_Os01g01470.1	3.2805	9.71694	0.00644129	0.0392284		0	1	0	8	2	5	1	4	8	0	0.0164547	0	0.128129	0.0313933	0.087237	0.0158044	0.0733564	0.149696	no apical meristem protein, putative, expressed
expressed protein	LOC_Os12g12090.1	604	LOC_Os12g12090.1	3.40131	10.5657	4.47405e-06	0.000142217		LOC_Os12g12090.1	3.27464	9.6775	1.25757e-05	0.000192775		1	0	3	20	12	21	26	10	8	0.0353243	0	0.102074	0.673524	0.396055	0.770401	0.864011	0.385607	0.314758	expressed protein
cupin domain containing protein, expressed	LOC_Os08g08980.1	804	LOC_Os08g08980.1	3.91502	15.0848	8.94669e-18	5.43946e-15	Up	LOC_Os08g08980.1	3.27211	9.66058	1.86989e-13	1.53164e-11	Up	48	36	72	981	780	982.056	782	187.037	610	1.27378	0.935709	1.84038	24.8184	19.3397	27.0654	19.5224	5.41817	18.0301	cupin domain containing protein, expressed
glutathione S-transferase, putative, expressed	LOC_Os01g27630.1	598	LOC_Os01g27630.1	1.95146	3.86765	0.0251004	0.126048		LOC_Os01g27630.1	3.27113	9.65401	0.000313125	0.00320909	Up	10	16	9	42	54	67	7	108	228	0.356787	0.55913	0.309295	1.42859	1.80013	2.48261	0.234952	4.20634	9.06062	glutathione S-transferase, putative, expressed
inactive receptor kinase At2g26730 precursor, putative, expressed	LOC_Os06g07590.1	545	LOC_Os06g07590.1	1.75739	3.38086	0.167886	0.411523		LOC_Os06g07590.1	3.25953	9.57673	0.00375403	0.0253164		0	1	0	0	3	2	3	3	7	0	0.038344	0	0	0.109733	0.0813145	0.110486	0.128205	0.305229	inactive receptor kinase At2g26730 precursor, putative, expressed
retrotransposon protein, putative, Ty3-gypsy subclass, expressed	LOC_Os05g20700.1	1343	LOC_Os05g20700.1	2.52916	5.77236	0.157355	0.396136		LOC_Os05g20700.1	3.25792	9.566	0.0775627	0.246332		0	0	0	0	2	0	0	0	3	0	0	0	0	0.0296869	0	0	0	0.0530847	retrotransposon protein, putative, Ty3-gypsy subclass, expressed
expressed protein	LOC_Os08g17150.1	535	LOC_Os08g17150.1	3.76587	13.6032	0.0401997	0.170696		LOC_Os08g17150.1	3.25789	9.56581	0.077519	0.246219		0	0	0	0	1	4	0	0	3	0	0	0	0	0.0372613	0.165669	0	0	0.133258	expressed protein
expressed protein	LOC_Os05g16395.1	170	LOC_Os05g16395.1	3.80148	13.9431	0.065857	0.236588		LOC_Os05g16395.1	3.25645	9.55631	0.107808	0.304371		0	0	0	0	0	5	0	3	0	0	0	0	0	0	0.651712	0	0.411011	0	expressed protein
expressed protein	LOC_Os08g18974.3	312	LOC_Os08g18974.3	3.49836	11.3008	0.0796	0.265274		LOC_Os08g18974.3	3.25481	9.54546	0.101083	0.294251		0.429616	0	0	2.18629e-25	0.000116463	3.57404	0	3.02407	1.51437e-07	0.0293789	0	0	1.42533e-26	7.44123e-06	0.253828	0	0.225745	1.15346e-08	expressed protein
lecithine cholesterol acyltransferase, putative, expressed	LOC_Os02g37780.1	408	LOC_Os02g37780.1	2.57356	5.95276	1.59173e-08	1.28671e-06	Up	LOC_Os02g37780.1	3.25468	9.54456	3.63877e-13	2.78502e-11	Up	6	3	9	26	51	50	69	54	58	0.313763	0.153658	0.45333	1.2962	2.49185	2.71546	3.39447	3.08259	3.37825	lecithine cholesterol acyltransferase, putative, expressed
ABC transporter, ATP-binding protein, putative, expressed	LOC_Os02g11960.1	385	LOC_Os02g11960.1	4.31004	19.8359	0.0138903	0.0848812		LOC_Os02g11960.1	3.25251	9.53023	0.0702996	0.229861		0	0	0	4	4	0	0	0	3	0	0	0	0.211329	0.207115	0	0	0	0.185176	ABC transporter, ATP-binding protein, putative, expressed
expressed protein	LOC_Os08g24390.2	468	LOC_Os08g24390.2	3.74158	13.376	0.0333506	0.15338		LOC_Os08g24390.2	3.25124	9.52183	0.0688286	0.226509		0.000302204	1.43324e-05	0.000207126	0.149864	2.37767	2.51862	1.55628e-05	2.9688e-06	3.42466	1.37773e-05	6.39983e-07	9.09536e-06	0.00651346	0.101278	0.119248	6.6746e-07	1.47746e-07	0.173898	expressed protein
ATP-dependent helicase HRQ1, putative, expressed	LOC_Os02g02150.1	3195	LOC_Os02g02150.1	3.68427	12.8551	0.0442486	0.182152		LOC_Os02g02150.1	3.25061	9.51766	0.0783606	0.247872		0	0	0	0	5	0	0	2	1	0	0	0	0	0.0311968	0	0	0.0145794	0.00743795	ATP-dependent helicase HRQ1, putative, expressed
hypothetical protein	LOC_Os12g11550.1	210	LOC_Os12g11550.1	3.54043	11.6353	0.000970274	0.0117289	Up	LOC_Os12g11550.1	3.24837	9.50288	0.00258259	0.0186827	Up	0	0	3	23	17	5	24	2	7	0	0	0.293585	2.22776	1.61377	0.527576	2.2939	0.221816	0.792142	hypothetical protein
expressed protein	LOC_Os09g10570.1	124	LOC_Os09g10570.1	3.06816	8.38701	0.0790121	0.263917		LOC_Os09g10570.1	3.24815	9.50149	0.0655674	0.218608		0	0	0	1	0	2	0	0	3	0	0	0	0.164036	0	0.35739	0	0	0.574942	expressed protein
histone-like transcription factor and archaeal histone, putative, expressed	LOC_Os05g23910.1	1308	LOC_Os05g23910.1	2.03228	4.0905	0.0170497	0.0974555		LOC_Os05g23910.1	3.24787	9.4996	5.46694e-05	0.000713181		0	4	0	8	6	7	12	23	8	0	0.0639067	0	0.124406	0.0914439	0.118584	0.184143	0.409545	0.145347	histone-like transcription factor and archaeal histone, putative, expressed
retrotransposon protein, putative, unclassified, expressed	LOC_Os02g24490.1	1011	LOC_Os02g24490.1	2.59371	6.0365	0.152534	0.388715		LOC_Os02g24490.1	3.24761	9.49794	0.0802358	0.252242		0	0	0	0	0	2	0	3	0	0	0	0	0	0	0.0438342	0	0.0691117	0	retrotransposon protein, putative, unclassified, expressed
expressed protein	LOC_Os10g33500.1	288	LOC_Os10g33500.1	2.59371	6.0365	0.152534	0.388715		LOC_Os10g33500.1	3.24761	9.49794	0.0802358	0.252242		0	0	0	0	0	2	0	3	0	0	0	0	0	0	0.153876	0	0.242611	0	expressed protein
expressed protein	LOC_Os11g07370.1	1041	LOC_Os11g07370.1	2.59371	6.0365	0.152534	0.388715		LOC_Os11g07370.1	3.24761	9.49794	0.0802358	0.252242		0	0	0	0	0	2	0	3	0	0	0	0	0	0	0.042571	0	0.06712	0	expressed protein
retrotransposon protein, putative, unclassified, expressed	LOC_Os11g37350.1	488	LOC_Os11g37350.1	2.59371	6.0365	0.152534	0.388715		LOC_Os11g37350.1	3.24761	9.49794	0.0802358	0.252242		0	0	0	0	0	2	0	3	0	0	0	0	0	0	0.0908123	0	0.14318	0	retrotransposon protein, putative, unclassified, expressed
retrotransposon protein, putative, Ty3-gypsy subclass, expressed	LOC_Os05g43010.1	2670	LOC_Os05g43010.1	3.05016	8.28303	0.079532	0.26517		LOC_Os05g43010.1	3.24741	9.49662	0.0648438	0.217076		0	0	0	0	2	1	0	0	3	0	0	0	0	0.0149324	0.00829895	0	0	0.0267014	retrotransposon protein, putative, Ty3-gypsy subclass, expressed
metallothionein, putative, expressed	LOC_Os12g38290.1	357	LOC_Os12g38290.1	2.52058	5.73815	0.157348	0.396136		LOC_Os12g38290.1	3.24629	9.48923	0.077448	0.246059		0	0	0	2	0	0	0	3	0	0	0	0	0.113952	0	0	0	0.19572	0	metallothionein, putative, expressed
expressed protein	LOC_Os01g24700.1	536	LOC_Os01g24700.1	2.55569	5.87949	0.138266	0.364427		LOC_Os01g24700.1	3.24489	9.47999	0.0625196	0.211603		0	0	0	0	1	1	0	0	3	0	0	0	0	0.0371917	0.0413399	0	0	0.133009	expressed protein
aspartic proteinase nepenthesin precursor, putative, expressed	LOC_Os10g39320.1	1242	LOC_Os10g39320.1	2.55569	5.87949	0.138266	0.364427		LOC_Os10g39320.1	3.24489	9.47999	0.0625196	0.211603		0	0	0	0	1	1	0	0	3	0	0	0	0	0.0160505	0.0178407	0	0	0.0574016	aspartic proteinase nepenthesin precursor, putative, expressed
proteophosphoglycan ppg4, putative, expressed	LOC_Os11g41830.1	1433	LOC_Os11g41830.1	2.53176	5.78277	0.139947	0.367084		LOC_Os11g41830.1	3.2441	9.47481	0.0618381	0.209724		0	0	0	1	1	0	0	0	3	0	0	0	0.0141943	0.0139112	0	0	0	0.0497507	proteophosphoglycan ppg4, putative, expressed
glycosyl hydrolase, putative, expressed	LOC_Os11g47550.1	1178	LOC_Os11g47550.1	3.08371	8.47793	3.97071e-06	0.000129166	Up	LOC_Os11g47550.1	3.24367	9.47202	1.41922e-06	2.77587e-05	Up	23	5	43	422	117	160	367	106	220	0.416575	0.088699	0.750162	7.28664	1.97994	3.0096	6.25322	2.09576	4.43815	glycosyl hydrolase, putative, expressed
expressed protein	LOC_Os12g12664.1	841	LOC_Os12g12664.1	3.7233	13.2077	0.0329495	0.152203		LOC_Os12g12664.1	3.24088	9.45372	0.0681647	0.224959		0.00903878	0.447338	0.000132857	0.00422413	3.37877	2.15675	3.83975e-08	3.38266	2.08983e-05	0.000229311	0.0111156	3.24655e-06	0.000102165	0.0800892	0.0568247	9.1641e-10	0.0936792	5.90526e-07	expressed protein
expressed protein	LOC_Os11g07290.1	795	LOC_Os11g07290.1	3.05011	8.28275	0.0791383	0.264245		LOC_Os11g07290.1	3.23861	9.43884	0.0650406	0.217492		0	0	0	0	2	1	0	3	0	0	0	0	0	0.0501504	0.0278719	0	0.0878892	0	expressed protein
expressed protein	LOC_Os12g42770.1	127	LOC_Os12g42770.1	3.98834	15.8712	0.0179533	0.100832		LOC_Os12g42770.1	3.23693	9.42783	0.0629537	0.212705		0	0	0	1	1	4	0	3	0	0	0	0	0.160161	0.156967	0.697896	0	0.550173	0	expressed protein
tyrosine aminotransferase, putative, expressed	LOC_Os06g23684.2	571	LOC_Os06g23684.2	2.53241	5.78537	0.134232	0.357523		LOC_Os06g23684.2	3.23557	9.41897	0.0570306	0.197564		0	0	0	2	0	0	0	1.00041	2	0	0	0	0.0712449	0	0	0	0.0408058	0.0832373	tyrosine aminotransferase, putative, expressed
caleosin related protein, putative, expressed	LOC_Os06g14350.1	419	LOC_Os06g14350.1	2.04798	4.13527	0.0504747	0.198637		LOC_Os06g14350.1	3.23527	9.41703	0.000876882	0.00767641		0.5	0	1.5	6	3	2	5	12.5043	4.5	0.0254605	0	0.0735715	0.291271	0.142731	0.105767	0.239518	0.695068	0.255225	caleosin related protein, putative, expressed
caleosin related protein, putative, expressed	LOC_Os06g14350.2	419	LOC_Os06g14350.2	2.04798	4.13527	0.0504747	0.198637		LOC_Os06g14350.2	3.23527	9.41703	0.000876882	0.00767641		0.5	0	1.5	6	3	2	5	12.5043	4.5	0.0254605	0	0.0735715	0.291271	0.142731	0.105767	0.239518	0.695068	0.255225	caleosin related protein, putative, expressed
receptor protein kinase-like protein At4g34220 precursor, putative, expressed	LOC_Os02g06220.1	795	LOC_Os02g06220.1	2.53708	5.80414	0.133809	0.356815		LOC_Os02g06220.1	3.23359	9.40604	0.0572011	0.198011		0	0	0	0	2	0	0	2	1	0	0	0	0	0.0501504	0	0	0.0585928	0.0298922	receptor protein kinase-like protein At4g34220 precursor, putative, expressed
retrotransposon protein, putative, Ty3-gypsy subclass, expressed	LOC_Os08g23400.1	4452	LOC_Os08g23400.1	2.53708	5.80414	0.133809	0.356815		LOC_Os08g23400.1	3.23359	9.40604	0.0572011	0.198011		0	0	0	0	2	0	0	2	1	0	0	0	0	0.00895542	0	0	0.010463	0.00533788	retrotransposon protein, putative, Ty3-gypsy subclass, expressed
expressed protein	LOC_Os01g28510.1	1540	LOC_Os01g28510.1	2.53247	5.78563	0.134129	0.357379		LOC_Os01g28510.1	3.23343	9.40501	0.0570709	0.197641		0	0	0	2	0	0	0	2	1	0	0	0	0.0264161	0	0	0	0.0302476	0.0154313	expressed protein
peptidase M50 family protein, putative, expressed	LOC_Os01g04900.2	1428	LOC_Os01g04900.2	2.21203	4.63327	0.0559887	0.213334		LOC_Os01g04900.2	3.23341	9.4049	0.00189933	0.0145679		0.888061	6.10216e-16	8.70917e-16	1.77614	1.77612	2.66417	7.10444	1.77614	4.44029	0.0132686	8.92997e-18	1.25337e-17	0.0252994	0.0247944	0.0413398	0.0998583	0.0289688	0.0738937	peptidase M50 family protein, putative, expressed
peptidase M50 family protein, putative, expressed	LOC_Os01g04900.3	1428	LOC_Os01g04900.3	2.21203	4.63327	0.0559887	0.213334		LOC_Os01g04900.3	3.23341	9.4049	0.00189933	0.0145679		0.888061	6.10216e-16	8.70917e-16	1.77614	1.77612	2.66417	7.10444	1.77614	4.44029	0.0132686	8.92997e-18	1.25337e-17	0.0252994	0.0247944	0.0413398	0.0998583	0.0289688	0.0738937	peptidase M50 family protein, putative, expressed
expressed protein	ChrUn.fgenesh.mRNA.69	178	ChrUn.fgenesh.mRNA.69	0	1	1	1		ChrUn.fgenesh.mRNA.69	3.23225	9.3973	0.0535636	0.190844		0.5	0	0	0	0	0	0.5	0	3	0.0599322	0	0	0	0	0	0.056381	0	0.400521	expressed protein
retrotransposon protein, putative, Ty1-copia subclass	LOC_Os01g29620.1	952	LOC_Os01g29620.1	0	1	1	1		LOC_Os01g29620.1	3.23225	9.3973	0.0535636	0.190844		0	0	0	0	0	0	0	0	3	0	0	0	0	0	0	0	0	0.0748874	retrotransposon protein, putative, Ty1-copia subclass
expressed protein	LOC_Os02g40640.1	699	LOC_Os02g40640.1	0	1	1	1		LOC_Os02g40640.1	3.23225	9.3973	0.0535636	0.190844		0	0	0	0	0	0	0	0	3	0	0	0	0	0	0	0	0	0.101993	expressed protein
retrotransposon protein, putative, unclassified, expressed	LOC_Os03g59190.1	2642	LOC_Os03g59190.1	0	1	1	1		LOC_Os03g59190.1	3.23225	9.3973	0.0535636	0.190844		0	0	0	0	0	0	0	0	3	0	0	0	0	0	0	0	0	0.0269844	retrotransposon protein, putative, unclassified, expressed
expressed protein	LOC_Os06g04490.1	426	LOC_Os06g04490.1	0	1	1	1		LOC_Os06g04490.1	3.23225	9.3973	0.0535636	0.190844		0	0	0	0	0	0	0	0	3	0	0	0	0	0	0	0	0	0.167354	expressed protein
MYB family transcription factor, putative, expressed	LOC_Os06g11780.1	706	LOC_Os06g11780.1	0	1	1	1		LOC_Os06g11780.1	3.23225	9.3973	0.0535636	0.190844		0	0	0	0	0	0	0	0	3	0	0	0	0	0	0	0	0	0.100981	MYB family transcription factor, putative, expressed
transposon protein, putative, CACTA, En/Spm sub-class, expressed	LOC_Os06g19080.1	1360	LOC_Os06g19080.1	0	1	1	1		LOC_Os06g19080.1	3.23225	9.3973	0.0535636	0.190844		0	0	0	0	0	0	0	0	3	0	0	0	0	0	0	0	0	0.0524212	transposon protein, putative, CACTA, En/Spm sub-class, expressed
retrotransposon protein, putative, unclassified, expressed	LOC_Os07g11090.1	880	LOC_Os07g11090.1	0	1	1	1		LOC_Os07g11090.1	3.23225	9.3973	0.0535636	0.190844		0	0	0	0	0	0	0	0	3	0	0	0	0	0	0	0	0	0.0810145	retrotransposon protein, putative, unclassified, expressed
expressed protein	LOC_Os07g22460.1	588	LOC_Os07g22460.1	0	1	1	1		LOC_Os07g22460.1	3.23225	9.3973	0.0535636	0.190844		0	0	0	0	0	0	0	0	3	0	0	0	0	0	0	0	0	0.121246	expressed protein
retrotransposon protein, putative, unclassified, expressed	LOC_Os09g01830.1	1494	LOC_Os09g01830.1	0	1	1	1		LOC_Os09g01830.1	3.23225	9.3973	0.0535636	0.190844		0	0	0	0	0	0	0	0	3	0	0	0	0	0	0	0	0	0.0477194	retrotransposon protein, putative, unclassified, expressed
expressed protein	LOC_Os11g44520.1	820	LOC_Os11g44520.1	1.78346	3.44251	0.274893	0.508942		LOC_Os11g44520.1	3.23225	9.3973	0.0535636	0.190844		0	0	0	0	0	1	0	0	3	0	0	0	0	0	0.0270222	0	0	0.0869424	expressed protein
fringe-related protein, putative, expressed	LOC_Os11g02650.1	288	LOC_Os11g02650.1	3.4017	10.5685	0.0391325	0.168351		LOC_Os11g02650.1	3.23146	9.3922	0.0555189	0.194418		0	0	0	1	3	0	0	2	1	0	0	0	0.0706265	0.207654	0	0	0.161741	0.0825148	fringe-related protein, putative, expressed
receptor protein kinase TMK1 precursor, putative, expressed	LOC_Os03g48880.1	1527	LOC_Os03g48880.1	3.42703	10.7557	0.0389188	0.167749		LOC_Os03g48880.1	3.23077	9.38772	0.0566275	0.196704		0	0	0	1	1	2	0	3	0	0	0	0	0.0133205	0.0130549	0.0290219	0	0.0457577	0	receptor protein kinase TMK1 precursor, putative, expressed
transposon protein, putative, unclassified, expressed	LOC_Os02g31850.1	720	LOC_Os02g31850.1	1.78346	3.44251	0.274893	0.508942		LOC_Os02g31850.1	3.23064	9.38684	0.0536586	0.190844		0	0	0	0	0	1	0	1	2	0	0	0	0	0	0.0307753	0	0.0323481	0.0660118	transposon protein, putative, unclassified, expressed
hsp20/alpha crystallin family protein, putative, expressed	LOC_Os02g48140.2	420	LOC_Os02g48140.2	1.78346	3.44251	0.274893	0.508942		LOC_Os02g48140.2	3.23064	9.38684	0.0536586	0.190844		4.18165e-10	0	9.77093e-25	0.0532399	0	0.973105	0.0266199	1	2	2.12426e-11	0	4.781e-26	0.00257839	0	0.0513387	0.00127216	0.0554539	0.113163	hsp20/alpha crystallin family protein, putative, expressed
uncharacterized PE-PGRS family protein PE_PGRS20, putative, expressed	LOC_Os04g08570.1	1262	LOC_Os04g08570.1	0	1	1	1		LOC_Os04g08570.1	3.23064	9.38684	0.0536586	0.190844		0	0	0	0	0	0	0	1	2	0	0	0	0	0	0	0	0.0184553	0.0376613	uncharacterized PE-PGRS family protein PE_PGRS20, putative, expressed
retrotransposon protein, putative, unclassified, expressed	LOC_Os04g22430.1	1117	LOC_Os04g22430.1	1.78346	3.44251	0.274893	0.508942		LOC_Os04g22430.1	3.23064	9.38684	0.0536586	0.190844		0	0	0	0	0	1	0	1	2	0	0	0	0	0	0.0198372	0	0.0208511	0.0425502	retrotransposon protein, putative, unclassified, expressed
WAX2, putative, expressed	LOC_Os04g43270.1	702	LOC_Os04g43270.1	0	1	1	1		LOC_Os04g43270.1	3.23064	9.38684	0.0536586	0.190844		0	0	0	0	0	0	0	1	2	0	0	0	0	0	0	0	0.0331776	0.0677044	WAX2, putative, expressed
hypothetical protein	LOC_Os06g28940.1	244	LOC_Os06g28940.1	0	1	1	1		LOC_Os06g28940.1	3.23064	9.38684	0.0536586	0.190844		0	0	0	0	0	0	0	1	2	0	0	0	0	0	0	0	0.0954535	0.194789	hypothetical protein
cytochrome P450, putative, expressed	LOC_Os10g08319.1	1005	LOC_Os10g08319.1	0	1	1	1		LOC_Os10g08319.1	3.23064	9.38684	0.0536586	0.190844		0	0	0	0	0	0	0	1	2	0	0	0	0	0	0	0	0.0231748	0.0472921	cytochrome P450, putative, expressed
kelch domain containing protein, putative, expressed	LOC_Os11g08830.1	166	LOC_Os11g08830.1	1.77	3.41053	0.276599	0.508942		LOC_Os11g08830.1	3.23064	9.38684	0.0536586	0.190844		0	0	0	0	1	0	0	1	2	0	0	0	0	0.120089	0	0	0.140305	0.286316	kelch domain containing protein, putative, expressed
conserved hypothetical protein	LOC_Os12g15190.1	123	LOC_Os12g15190.1	0	1	1	1		LOC_Os12g15190.1	3.23064	9.38684	0.0536586	0.190844		0	0	0	0	0	0	0	1	2	0	0	0	0	0	0	0	0.189355	0.386411	conserved hypothetical protein
photosynthetic reaction center protein, putative, expressed	LOC_Os12g19580.1	511	LOC_Os12g19580.1	0	1	1	1		LOC_Os12g19580.1	3.23064	9.38684	0.0536586	0.190844		0	0	0	0	0	0	0	1	2	0	0	0	0	0	0	0	0.0455786	0.0930108	photosynthetic reaction center protein, putative, expressed
photoreceptor-interacting protein-like, putative, expressed	LOC_Os12g31320.1	442	LOC_Os12g31320.1	1.77	3.41053	0.276599	0.508942		LOC_Os12g31320.1	3.23064	9.38684	0.0536586	0.190844		0	0	0	0	1	0	0	1.00043	2.10062	0	0	0	0	0.0451013	0	0	0.0527162	0.11294	photoreceptor-interacting protein-like, putative, expressed
expressed protein	LOC_Os04g12110.1	1010	LOC_Os04g12110.1	3.05796	8.32792	0.0656091	0.236288		LOC_Os04g12110.1	3.23038	9.38515	0.0534963	0.190844		0	0	0	1	0	2	0	1	2	0	0	0	0.020139	0	0.0438776	0	0.02306	0.0470579	expressed protein
OsMADS81 - MADS-box family gene with M-gamma type-box, expressed	LOC_Os04g24790.1	659	LOC_Os04g24790.1	4.37228	20.7104	0.00475405	0.0393364		LOC_Os04g24790.1	3.22982	9.38152	0.0543088	0.191971		0	0	0	1	2	5	0	2	1	0	0	0	0.0308656	0.0605001	0.16812	0	0.0706848	0.0360611	OsMADS81 - MADS-box family gene with M-gamma type-box, expressed
amino acid permease family protein, putative, expressed	LOC_Os03g25840.1	993	LOC_Os03g25840.1	3.04477	8.25215	0.0660404	0.236971		LOC_Os03g25840.1	3.22972	9.38089	0.0530925	0.190126		0	0	0	2	0	1	0	1	2	0	0	0	0.0409676	0	0.0223144	0	0.0234548	0.0478636	amino acid permease family protein, putative, expressed
OsGrx_S1 - glutaredoxin subgroup III, expressed	LOC_Os05g05730.1	345	LOC_Os05g05730.1	3.04477	8.25215	0.0660404	0.236971		LOC_Os05g05730.1	3.22972	9.38089	0.0530925	0.190126		0	0	0	2	0	1	0	1	2	0	0	0	0.117916	0	0.0642266	0	0.0675091	0.137764	OsGrx_S1 - glutaredoxin subgroup III, expressed
expressed protein	LOC_Os12g32310.1	271	LOC_Os12g32310.1	3.03406	8.19114	0.0663878	0.237753		LOC_Os12g32310.1	3.22918	9.37734	0.0527627	0.189469		0	0	0	2	1	0	0	1	2	0	0	0	0.150114	0.0735601	0	0	0.0859433	0.175382	expressed protein
expressed protein	LOC_Os01g05410.1	402	LOC_Os01g05410.1	0	1	1	1		LOC_Os01g05410.1	3.22903	9.3764	0.0537535	0.190844		0	0	0	0	0	0	0	2	1	0	0	0	0	0	0	0	0.115874	0.0591151	expressed protein
GDSL-like lipase/acylhydrolase, putative, expressed	LOC_Os01g11740.1	600	LOC_Os01g11740.1	1.77	3.41053	0.276599	0.508942		LOC_Os01g11740.1	3.22903	9.3764	0.0537535	0.190844		0	0	0	0	1	0	0	2	1	0	0	0	0	0.0332246	0	0	0.0776355	0.0396071	GDSL-like lipase/acylhydrolase, putative, expressed
retrotransposon protein, putative, unclassified, expressed	LOC_Os01g33470.1	930	LOC_Os01g33470.1	0	1	1	1		LOC_Os01g33470.1	3.22903	9.3764	0.0537535	0.190844		0	0	0	0	0	0	0	2	1	0	0	0	0	0	0	0	0.0500874	0.025553	retrotransposon protein, putative, unclassified, expressed
retrotransposon protein, putative, unclassified, expressed	LOC_Os01g47830.1	1264	LOC_Os01g47830.1	0	1	1	1		LOC_Os01g47830.1	3.22903	9.3764	0.0537535	0.190844		0	0	0	0	0	0	0	2	1	0	0	0	0	0	0	0	0.0368523	0.0188008	retrotransposon protein, putative, unclassified, expressed
expressed protein	LOC_Os01g61335.1	176	LOC_Os01g61335.1	0	1	1	1		LOC_Os01g61335.1	3.22903	9.3764	0.0537535	0.190844		0	0	0	0	0	0	0	2	1	0	0	0	0	0	0	0	0.264666	0.135024	expressed protein
expressed protein	LOC_Os01g62530.1	936	LOC_Os01g62530.1	1.78346	3.44251	0.274893	0.508942		LOC_Os01g62530.1	3.22903	9.3764	0.0537535	0.190844		0	0	0	0	0	1	0	2	1	0	0	0	0	0	0.0236733	0	0.0497663	0.0253892	expressed protein
glutathione S-transferase, putative, expressed	LOC_Os01g72150.1	500	LOC_Os01g72150.1	0	1	1	1		LOC_Os01g72150.1	3.22903	9.3764	0.0537535	0.190844		0	0	0	0	0	0	0	2	1	0	0	0	0	0	0	0	0.0931626	0.0475285	glutathione S-transferase, putative, expressed
exostosin family domain containing protein, expressed	LOC_Os03g05060.2	1732	LOC_Os03g05060.2	0	1	1	1		LOC_Os03g05060.2	3.22903	9.3764	0.0537535	0.190844		0	0	0	0	0	0	0	1.96726	0.983631	0	0	0	0	0	0	0	0.0264543	0.0134961	exostosin family domain containing protein, expressed
B3 DNA binding domain containing protein	LOC_Os03g42410.1	370	LOC_Os03g42410.1	0	1	1	1		LOC_Os03g42410.1	3.22903	9.3764	0.0537535	0.190844		0	0	0	0	0	0	0	2	1	0	0	0	0	0	0	0	0.125895	0.0642277	B3 DNA binding domain containing protein
expressed protein	LOC_Os05g13660.1	262	LOC_Os05g13660.1	0	1	1	1		LOC_Os05g13660.1	3.22903	9.3764	0.0537535	0.190844		0	0	0	0	0	0	0	2	1	0	0	0	0	0	0	0	0.177791	0.0907033	expressed protein
AMP-binding enzyme, putative, expressed	LOC_Os05g50300.1	2184	LOC_Os05g50300.1	1.768	3.40581	0.276854	0.508942		LOC_Os05g50300.1	3.22903	9.3764	0.0537535	0.190844		0	0	0	1	0	0	0	2	1	0	0	0	0.00931339	0	0	0	0.0213284	0.0108811	AMP-binding enzyme, putative, expressed
expressed protein	LOC_Os06g34950.1	229	LOC_Os06g34950.1	0	1	1	1		LOC_Os06g34950.1	3.22903	9.3764	0.0537535	0.190844		0	0	0	0	0	0	0	2	1	0	0	0	0	0	0	0	0.203412	0.103774	expressed protein
retrotransposon protein, putative, unclassified, expressed	LOC_Os06g38760.1	3031	LOC_Os06g38760.1	0	1	1	1		LOC_Os06g38760.1	3.22903	9.3764	0.0537535	0.190844		0	0	0	0	0	0	0	2	1	0	0	0	0	0	0	0	0.0153683	0.0078404	retrotransposon protein, putative, unclassified, expressed
retrotransposon protein, putative, Ty3-gypsy subclass, expressed	LOC_Os07g03560.1	3978	LOC_Os07g03560.1	0	1	1	1		LOC_Os07g03560.1	3.22903	9.3764	0.0537535	0.190844		0	0	0	0	0	0	0	2	1	0	0	0	0	0	0	0	0.0117097	0.00597392	retrotransposon protein, putative, Ty3-gypsy subclass, expressed
expressed protein	LOC_Os07g41550.1	375	LOC_Os07g41550.1	0	1	1	1		LOC_Os07g41550.1	3.22903	9.3764	0.0537535	0.190844		0	0	0	0	0	0	0	2	1	0	0	0	0	0	0	0	0.124217	0.0633714	expressed protein
MYB family transcription factor, putative, expressed	LOC_Os08g37970.1	811	LOC_Os08g37970.1	0	1	1	1		LOC_Os08g37970.1	3.22903	9.3764	0.0537535	0.190844		0	0	0	0	0	0	0	2	1	0	0	0	0	0	0	0	0.0574369	0.0293024	MYB family transcription factor, putative, expressed
retrotransposon protein, putative, Ty3-gypsy subclass	LOC_Os10g10920.1	2175	LOC_Os10g10920.1	0	1	1	1		LOC_Os10g10920.1	3.22903	9.3764	0.0537535	0.190844		0	0	0	0	0	0	0	2	1	0	0	0	0	0	0	0	0.0214167	0.0109261	retrotransposon protein, putative, Ty3-gypsy subclass
expressed protein	LOC_Os11g07550.1	767	LOC_Os11g07550.1	0	1	1	1		LOC_Os11g07550.1	3.22903	9.3764	0.0537535	0.190844		0	0	0	0	0	0	0	2	1	0	0	0	0	0	0	0	0.0607318	0.0309834	expressed protein
no apical meristem protein, putative, expressed	LOC_Os11g31340.1	672	LOC_Os11g31340.1	1.768	3.40581	0.276854	0.508942		LOC_Os11g31340.1	3.22903	9.3764	0.0537535	0.190844		0	0	0	1	0	0	0	2	1	0	0	0	0.0302685	0	0	0	0.0693174	0.0353635	no apical meristem protein, putative, expressed
OsWAK6 - OsWAK receptor-like protein kinase, expressed	LOC_Os01g26210.1	1012	LOC_Os01g26210.1	2.54897	5.85214	0.126872	0.350092		LOC_Os01g26210.1	3.22814	9.37058	0.0521502	0.187926		0	0	0	1	0	1	0	1	2	0	0	0	0.0200992	0	0.0218954	0	0.0230145	0.0469649	OsWAK6 - OsWAK receptor-like protein kinase, expressed
expressed protein	LOC_Os12g17610.1	530	LOC_Os12g17610.1	2.5384	5.80945	0.127676	0.350092		LOC_Os12g17610.1	3.22779	9.36832	0.0519491	0.187421		0	0	0	1	1	0	0	1	2	0	0	0	0.0383782	0.0376128	0	0	0.0439446	0.0896765	expressed protein
OsFBX16 - F-box domain containing protein, expressed	LOC_Os01g40160.1	948	LOC_Os01g40160.1	0	1	1	1		LOC_Os01g40160.1	3.22743	9.36597	0.0538486	0.190844		0	0	0	0	0	0	0	3	0	0	0	0	0	0	0	0	0.0737046	0	OsFBX16 - F-box domain containing protein, expressed
expressed protein	LOC_Os01g62550.1	1106	LOC_Os01g62550.1	1.77	3.41053	0.276599	0.508942		LOC_Os01g62550.1	3.22743	9.36597	0.0538486	0.190844		0	0	0	0	1	0	0	3	0	0	0	0	0	0.0180242	0	0	0.0631754	0	expressed protein
expressed protein	LOC_Os03g04420.1	457	LOC_Os03g04420.1	0	1	1	1		LOC_Os03g04420.1	3.22743	9.36597	0.0538486	0.190844		0	0	0	0	0	0	0	3	0	0	0	0	0	0	0	0	0.152893	0	expressed protein
non-symbiotic hemoglobin 2, putative, expressed	LOC_Os03g13140.2	598	LOC_Os03g13140.2	0	1	1	1		LOC_Os03g13140.2	3.22743	9.36597	0.0538486	0.190844		7.13256e-11	0	3.56628e-11	5.34941e-10	2.49639e-10	2.49639e-10	6.41929e-10	2.57759	3.20965e-10	2.5448e-12	0	1.22559e-12	1.81955e-11	8.32192e-12	9.2501e-12	2.15461e-11	0.100391	1.2755e-11	non-symbiotic hemoglobin 2, putative, expressed
hypothetical protein	LOC_Os03g44600.1	330	LOC_Os03g44600.1	1.768	3.40581	0.276854	0.508942		LOC_Os03g44600.1	3.22743	9.36597	0.0538486	0.190844		0	0	0	1	0	0	0	3	0	0	0	0	0.0616377	0	0	0	0.211733	0	hypothetical protein
retrotransposon protein, putative, unclassified, expressed	LOC_Os04g41090.1	728	LOC_Os04g41090.1	0	1	1	1		LOC_Os04g41090.1	3.22743	9.36597	0.0538486	0.190844		0	0	0	0	0	0	0	3	0	0	0	0	0	0	0	0	0.0959779	0	retrotransposon protein, putative, unclassified, expressed
polyphenol oxidase protein, putative, expressed	LOC_Os04g53290.1	636	LOC_Os04g53290.1	0	1	1	1		LOC_Os04g53290.1	3.22743	9.36597	0.0538486	0.190844		0	0	0	0	0	0	0	3	0	0	0	0	0	0	0	0	0.109862	0	polyphenol oxidase protein, putative, expressed
expressed protein	LOC_Os04g58370.1	576	LOC_Os04g58370.1	0	1	1	1		LOC_Os04g58370.1	3.22743	9.36597	0.0538486	0.190844		0	0	0	0	0	0	0	3	0	0	0	0	0	0	0	0	0.121305	0	expressed protein
expressed protein	LOC_Os05g01880.1	263	LOC_Os05g01880.1	0	1	1	1		LOC_Os05g01880.1	3.22743	9.36597	0.0538486	0.190844		0	0	0	0	0	0	0	3	0	0	0	0	0	0	0	0	0.265673	0	expressed protein
inactive receptor kinase At2g26730 precursor, putative, expressed	LOC_Os05g38010.1	196	LOC_Os05g38010.1	0	1	1	1		LOC_Os05g38010.1	3.22743	9.36597	0.0538486	0.190844		0	0	0	0	0	0	0	3	0	0	0	0	0	0	0	0	0.356489	0	inactive receptor kinase At2g26730 precursor, putative, expressed
transposon protein, putative, unclassified, expressed	LOC_Os05g39790.1	952	LOC_Os05g39790.1	1.77	3.41053	0.276599	0.508942		LOC_Os05g39790.1	3.22743	9.36597	0.0538486	0.190844		0	0	0	0	1	0	0	3	0	0	0	0	0	0.0209399	0	0	0.0733949	0	transposon protein, putative, unclassified, expressed
expressed protein	LOC_Os06g14170.1	438	LOC_Os06g14170.1	0	1	1	1		LOC_Os06g14170.1	3.22743	9.36597	0.0538486	0.190844		0	0	0	0	0	0	0	3	0	0	0	0	0	0	0	0	0.159525	0	expressed protein
zinc finger, C3HC4 type domain containing protein, expressed	LOC_Os06g14650.1	468	LOC_Os06g14650.1	1.768	3.40581	0.276854	0.508942		LOC_Os06g14650.1	3.22743	9.36597	0.0538486	0.190844		0	0	0	1	0	0	0	3	0	0	0	0	0.0434625	0	0	0	0.149299	0	zinc finger, C3HC4 type domain containing protein, expressed
expressed protein	LOC_Os07g10170.1	310	LOC_Os07g10170.1	0	1	1	1		LOC_Os07g10170.1	3.22743	9.36597	0.0538486	0.190844		0	0	0	0	0	0	0	3	0	0	0	0	0	0	0	0	0.225393	0	expressed protein
transposon protein, putative, CACTA, En/Spm sub-class, expressed	LOC_Os07g15140.1	1097	LOC_Os07g15140.1	0	1	1	1		LOC_Os07g15140.1	3.22743	9.36597	0.0538486	0.190844		0	0	0	0	0	0	0	3	0	0	0	0	0	0	0	0	0.0636937	0	transposon protein, putative, CACTA, En/Spm sub-class, expressed
retrotransposon protein, putative, unclassified, expressed	LOC_Os07g19420.1	1217	LOC_Os07g19420.1	0	1	1	1		LOC_Os07g19420.1	3.22743	9.36597	0.0538486	0.190844		0	0	0	0	0	0	0	3	0	0	0	0	0	0	0	0	0.0574133	0	retrotransposon protein, putative, unclassified, expressed
expressed protein	LOC_Os07g34529.1	3604	LOC_Os07g34529.1	0	1	1	1		LOC_Os07g34529.1	3.22743	9.36597	0.0538486	0.190844		0	0	0	0	0	0	0	3	0	0	0	0	0	0	0	0	0.0193873	0	expressed protein
expressed protein	LOC_Os08g10000.1	124	LOC_Os08g10000.1	0	1	1	1		LOC_Os08g10000.1	3.22743	9.36597	0.0538486	0.190844		0	0	0	0	0	0	0	3	0	0	0	0	0	0	0	0	0.563483	0	expressed protein
integral membrane protein DUF6 containing protein, expressed	LOC_Os08g31130.1	394	LOC_Os08g31130.1	0	1	1	1		LOC_Os08g31130.1	3.22743	9.36597	0.0538486	0.190844		0	0	0	0	0	0	0	3	0	0	0	0	0	0	0	0	0.17734	0	integral membrane protein DUF6 containing protein, expressed
expressed protein	LOC_Os09g30105.1	321	LOC_Os09g30105.1	1.78346	3.44251	0.274893	0.508942		LOC_Os09g30105.1	3.22743	9.36597	0.0538486	0.190844		0	0	0	0	0	1	0	3	0	0	0	0	0	0	0.0690286	0	0.21767	0	expressed protein
26S proteasome regulatory subunit S5A, putative, expressed	LOC_Os10g05180.1	466	LOC_Os10g05180.1	0	1	1	1		LOC_Os10g05180.1	3.22743	9.36597	0.0538486	0.190844		0	0	0	0	0	0	0	3	0	0	0	0	0	0	0	0	0.14994	0	26S proteasome regulatory subunit S5A, putative, expressed
retrotransposon protein, putative, Ty3-gypsy subclass, expressed	LOC_Os10g24420.1	4521	LOC_Os10g24420.1	0	1	1	1		LOC_Os10g24420.1	3.22743	9.36597	0.0538486	0.190844		0	0	0	0	0	0	0	3	0	0	0	0	0	0	0	0	0.015455	0	retrotransposon protein, putative, Ty3-gypsy subclass, expressed
glycine-rich cell wall structural protein 2 precursor, putative, expressed	LOC_Os10g31660.1	821	LOC_Os10g31660.1	1.768	3.40581	0.276854	0.508942		LOC_Os10g31660.1	3.22743	9.36597	0.0538486	0.190844		0	0	0	1	0	0	0	3	0	0	0	0	0.0247752	0	0	0	0.0851059	0	glycine-rich cell wall structural protein 2 precursor, putative, expressed
expressed protein	LOC_Os10g37450.1	781	LOC_Os10g37450.1	1.768	3.40581	0.276854	0.508942		LOC_Os10g37450.1	3.22743	9.36597	0.0538486	0.190844		0	0	0	1	0	0	0	3	0	0	0	0	0.0260441	0	0	0	0.0894647	0	expressed protein
retrotransposon protein, putative, unclassified, expressed	LOC_Os11g43040.1	1683	LOC_Os11g43040.1	0	1	1	1		LOC_Os11g43040.1	3.22743	9.36597	0.0538486	0.190844		0	0	0	0	0	0	0	3	0	0	0	0	0	0	0	0	0.0415163	0	retrotransposon protein, putative, unclassified, expressed
expressed protein	LOC_Os12g10760.1	464	LOC_Os12g10760.1	0	1	1	1		LOC_Os12g10760.1	3.22743	9.36597	0.0538486	0.190844		0	0	0	0	0	0	0	3	0	0	0	0	0	0	0	0	0.150586	0	expressed protein
retrotransposon protein, putative, Ty3-gypsy subclass, expressed	LOC_Os12g13770.1	929	LOC_Os12g13770.1	0	1	1	1		LOC_Os12g13770.1	3.22743	9.36597	0.0538486	0.190844		0	0	0	0	0	0	0	3	0	0	0	0	0	0	0	0	0.075212	0	retrotransposon protein, putative, Ty3-gypsy subclass, expressed
transposon protein, putative, CACTA, En/Spm sub-class, expressed	LOC_Os12g29800.1	270	LOC_Os12g29800.1	0	1	1	1		LOC_Os12g29800.1	3.22743	9.36597	0.0538486	0.190844		0	0	0	0	0	0	0	3	0	0	0	0	0	0	0	0	0.258785	0	transposon protein, putative, CACTA, En/Spm sub-class, expressed
OsGrx_C8 - glutaredoxin subgroup III, expressed	LOC_Os02g30850.1	1065	LOC_Os02g30850.1	4.77001	27.2845	0.0010608	0.0125697		LOC_Os02g30850.1	3.22726	9.36489	0.0516497	0.186652		0	0	0	5	5	1	0	1	2	0	0	0	0.095495	0.0935905	0.0208058	0	0.0218692	0.0446277	OsGrx_C8 - glutaredoxin subgroup III, expressed
expressed protein	LOC_Os03g52284.1	173	LOC_Os03g52284.1	2.54895	5.85208	0.126824	0.350092		LOC_Os03g52284.1	3.22668	9.36114	0.0521897	0.188006		0	0	0	1	0	1	0	2	1	0	0	0	0.117575	0	0.128082	0	0.269256	0.137366	expressed protein
expressed protein	LOC_Os10g29670.1	716	LOC_Os10g29670.1	2.53843	5.80957	0.127626	0.350092		LOC_Os10g29670.1	3.22637	9.35908	0.0519881	0.187455		0	0	0.5	1	1	0	0.5	2	1	0	0	0.0143512	0.0284084	0.0278419	0	0.0140165	0.0650577	0.0331903	expressed protein
expressed protein	LOC_Os10g29670.2	716	LOC_Os10g29670.2	2.53843	5.80957	0.127626	0.350092		LOC_Os10g29670.2	3.22637	9.35908	0.0519881	0.187455		0	0	0.5	1	1	0	0.5	2	1	0	0	0.0143512	0.0284084	0.0278419	0	0.0140165	0.0650577	0.0331903	expressed protein
chorismate mutase, chloroplast precursor, putative, expressed	LOC_Os12g38900.1	517	LOC_Os12g38900.1	4.16161	17.8966	0.0063549	0.0483984		LOC_Os12g38900.1	3.22495	9.34991	0.0511176	0.18507		0	0	0	4	1	2	0	2	1	0	0	0	0.157373	0.0385586	0.0857183	0	0.0900992	0.0459657	chorismate mutase, chloroplast precursor, putative, expressed
transposon protein, putative, CACTA, En/Spm sub-class, expressed	LOC_Os02g49290.1	1422	LOC_Os02g49290.1	3.42249	10.7219	0.032771	0.151702		LOC_Os02g49290.1	3.22362	9.34125	0.050332	0.183245		0	0	0	1	1	2	0	2	1	0	0	0	0.0143041	0.0140188	0.0311648	0	0.0327576	0.0167119	transposon protein, putative, CACTA, En/Spm sub-class, expressed
expressed protein	LOC_Os08g26230.2	406	LOC_Os08g26230.2	3.78863	13.8195	0.0422304	0.176359		LOC_Os08g26230.2	3.21964	9.31555	0.083766	0.260045		0	3.20357e-14	0	0.00841857	0.00101289	5.45259	0.99138	0	1.98276	0	1.64893e-15	0	0.000421767	4.97334e-05	0.297585	0.0490114	0	0.116056	expressed protein
expressed protein	LOC_Os08g26230.5	406	LOC_Os08g26230.5	3.78863	13.8195	0.0422304	0.176359		LOC_Os08g26230.5	3.21964	9.31555	0.083766	0.260045		0	3.20357e-14	0	0.00841857	0.00101289	5.45259	0.99138	0	1.98276	0	1.64893e-15	0	0.000421767	4.97334e-05	0.297585	0.0490114	0	0.116056	expressed protein
expressed protein	LOC_Os12g17804.1	456	LOC_Os12g17804.1	1.54424	2.9165	0.31888	0.554485		LOC_Os12g17804.1	3.219	9.31142	0.0292821	0.123984		0	0	1	0	1	3	10	0	3	0	0	0.0450679	0	0.0437166	0.145778	0.440167	0	0.156344	expressed protein
ribosomal L18p/L5e family protein, putative, expressed	LOC_Os03g48840.4	542	LOC_Os03g48840.4	2.52672	5.7626	0.14147	0.369819		LOC_Os03g48840.4	3.21721	9.29987	0.0656935	0.218862		1.35012	1.27881	0.263081	17.3242	0.229581	0.401916	20.5137	0.836903	2.72803	0.0531476	0.0493061	0.00997521	0.65015	0.008444	0.0164312	0.759673	0.0359631	0.119612	ribosomal L18p/L5e family protein, putative, expressed
expressed protein	LOC_Os02g46440.4	590	LOC_Os02g46440.4	3.03074	8.17226	0.0786957	0.263123		LOC_Os02g46440.4	3.21707	9.29899	0.0646878	0.216814		0.141672	0.138225	0.390615	0.0298577	3.43726	0.054744	1.06735	0.466842	2.42937	0.00512321	0.00489587	0.0136059	0.00102935	0.116137	0.00205598	0.0363109	0.0184289	0.0978512	expressed protein
expressed protein	LOC_Os02g53250.1	354	LOC_Os02g53250.1	3.03074	8.17226	0.0786957	0.263123		LOC_Os02g53250.1	3.21707	9.29899	0.0646878	0.216814		0	0	0	0	3	0	1	0	2	0	0	0	0	0.168939	0	0.0566995	0	0.134261	expressed protein
expressed protein	LOC_Os04g49870.1	1671	LOC_Os04g49870.1	2.56966	5.93669	0.130733	0.351305		LOC_Os04g49870.1	3.21582	9.29094	0.0584889	0.201195		0	0	0	0	0	2	1	0	2	0	0	0	0	0	0.0265209	0.0120117	0	0.0284432	expressed protein
expressed protein	LOC_Os03g17260.1	1461	LOC_Os03g17260.1	2.47049	5.54232	0.0068433	0.0512321		LOC_Os03g17260.1	3.21565	9.28983	0.000337667	0.00342644		0	0	4	9	8	10	22	3	16	0	0	0.0562655	0.1253	0.109157	0.151665	0.302242	0.0478247	0.260252	expressed protein
TsetseEP precursor, putative, expressed	LOC_Os09g25700.1	866	LOC_Os09g25700.1	3.44026	10.8548	0.0383289	0.166319		LOC_Os09g25700.1	3.21562	9.28965	0.0576219	0.199016		0	0	0	1	0	3	1	0	2	0	0	0	0.0234878	0	0.0767605	0.0231774	0	0.0548828	TsetseEP precursor, putative, expressed
expressed protein	LOC_Os03g48440.1	250	LOC_Os03g48440.1	2.53304	5.7879	0.133263	0.356085		LOC_Os03g48440.1	3.21558	9.28934	0.0574145	0.198511		0	0	0	2	0	0	1	0	2	0	0	0	0.162723	0	0	0.0802865	0	0.190114	expressed protein
expressed protein	LOC_Os05g07440.1	267	LOC_Os05g07440.1	2.53304	5.7879	0.133263	0.356085		LOC_Os05g07440.1	3.21558	9.28934	0.0574145	0.198511		0	0	0	2	0	0	1	0	2	0	0	0	0.152363	0	0	0.0751746	0	0.178009	expressed protein
expressed protein	LOC_Os01g03260.1	1284	LOC_Os01g03260.1	0	1	1	1		LOC_Os01g03260.1	3.21487	9.2848	0.0546066	0.192522		0	0	0	0	0	0	1	0	2	0	0	0	0	0	0	0.0156321	0	0.037016	expressed protein
expressed protein	LOC_Os02g42610.1	194	LOC_Os02g42610.1	0	1	1	1		LOC_Os02g42610.1	3.21487	9.2848	0.0546066	0.192522		0	0	0	0	0	0	1	0	2	0	0	0	0	0	0	0.103462	0	0.244992	expressed protein
expressed protein	LOC_Os02g54930.1	191	LOC_Os02g54930.1	0	1	1	1		LOC_Os02g54930.1	3.21487	9.2848	0.0546066	0.192522		0	0	0	0	0	0	1	0	2	0	0	0	0	0	0	0.105087	0	0.24884	expressed protein
expressed protein	LOC_Os07g12304.1	456	LOC_Os07g12304.1	0	1	1	1		LOC_Os07g12304.1	3.21487	9.2848	0.0546066	0.192522		0	0	0	0	0	0	1	0	2	0	0	0	0	0	0	0.0440167	0	0.104229	expressed protein
expressed protein	LOC_Os08g20620.1	454	LOC_Os08g20620.1	1.78346	3.44251	0.274893	0.508942		LOC_Os08g20620.1	3.21487	9.2848	0.0546066	0.192522		0	0	0	0	0	1	1	0	2	0	0	0	0	0	0.0488066	0.0442106	0	0.104688	expressed protein
expressed protein	LOC_Os09g29620.1	805	LOC_Os09g29620.1	0	1	1	1		LOC_Os09g29620.1	3.21487	9.2848	0.0546066	0.192522		0	0	0	0	0	0	1	0	2	0	0	0	0	0	0	0.0249337	0	0.0590416	expressed protein
TKL_IRAK_DUF26-lf.4 - DUF26 kinases have homology to DUF26 containing loci, expressed	LOC_Os11g28104.1	885	LOC_Os11g28104.1	1.77	3.41053	0.276599	0.508942		LOC_Os11g28104.1	3.21487	9.2848	0.0546066	0.192522		0	0	0	0	1	0	1	0	2	0	0	0	0	0.0225252	0	0.0226798	0	0.0537045	TKL_IRAK_DUF26-lf.4 - DUF26 kinases have homology to DUF26 containing loci, expressed
retrotransposon protein, putative, unclassified, expressed	LOC_Os12g05290.1	4767	LOC_Os12g05290.1	0	1	1	1		LOC_Os12g05290.1	3.21487	9.2848	0.0546066	0.192522		0	0	0	0	0	0	1	0	2	0	0	0	0	0	0	0.00421054	0	0.00997032	retrotransposon protein, putative, unclassified, expressed
expressed protein	LOC_Os12g39890.1	757	LOC_Os12g39890.1	0	1	1	1		LOC_Os12g39890.1	3.21487	9.2848	0.0546066	0.192522		0	0	0	0	0	0	1	0	2	0	0	0	0	0	0	0.0265147	0	0.0627854	expressed protein
hypothetical protein	LOC_Os01g15200.1	268	LOC_Os01g15200.1	3.036	8.20214	0.0657884	0.236404		LOC_Os01g15200.1	3.21449	9.28234	0.0532105	0.190342		0	0	0	1	2	0	1	0	2	0	0	0	0.0758971	0.148767	0	0.0748941	0	0.177345	hypothetical protein
plant-specific domain TIGR01615 family protein, expressed	LOC_Os11g25040.1	1232	LOC_Os11g25040.1	0.328886	1.25604	0.685041	0.85572		LOC_Os11g25040.1	3.21416	9.28026	4.31059e-07	9.6362e-06		1	1	4	4	4	1	28	21	12	0.0173181	0.0169623	0.0667239	0.0660404	0.0647233	0.0179855	0.456173	0.397	0.23147	plant-specific domain TIGR01615 family protein, expressed
expressed protein	LOC_Os10g04380.1	1512	LOC_Os10g04380.1	3.39107	10.4909	0.0447919	0.183322		LOC_Os10g04380.1	3.21413	9.28004	0.0618795	0.209791		0	0	0	4	0	0	1	1	1	0	0	0	0.0538107	0	0	0.0132749	0.0154039	0.0157171	expressed protein
peroxidase precursor, putative, expressed	LOC_Os05g14260.1	762	LOC_Os05g14260.1	4.52537	23.0289	0.00223845	0.0222285		LOC_Os05g14260.1	3.21406	9.2796	0.051756	0.186948		0	0	0	2	2	5	1	0	2	0	0	0	0.053387	0.0523222	0.145395	0.0263407	0	0.0623734	peroxidase precursor, putative, expressed
expressed protein	LOC_Os11g42900.1	831	LOC_Os11g42900.1	3.70745	13.0633	0.0186278	0.102988		LOC_Os11g42900.1	3.21396	9.27895	0.051421	0.185935		0	0	0	1	3	1	1	0	2	0	0	0	0.0244771	0.0719667	0.0266645	0.0241536	0	0.0571944	expressed protein
expressed protein	LOC_Os06g50970.1	92	LOC_Os06g50970.1	3.07753	8.44166	0.0678177	0.239095		LOC_Os06g50970.1	3.21368	9.27715	0.0578531	0.199564		0	0	0	0	0	3	1	1	1	0	0	0	0	0	0.72255	0.21817	0.253159	0.258307	expressed protein
expressed protein	LOC_Os12g27960.1	359	LOC_Os12g27960.1	3.74083	13.3691	0.0216436	0.114202		LOC_Os12g27960.1	3.21355	9.2763	0.0567773	0.196854		0	0	0	1	0	4	1	1	1	0	0	0	0.0566586	0	0.246888	0.0559098	0.0648765	0.0661957	expressed protein
expressed protein	LOC_Os09g13440.2	340	LOC_Os09g13440.2	5.31494	39.8066	6.37026e-05	0.00127308		LOC_Os09g13440.2	3.21335	9.275	0.0495094	0.181455		0	0	0	7	3	6	1	0	2	0	0	0	0.418774	0.175895	0.391027	0.0590342	0	0.13979	expressed protein
expressed protein	LOC_Os02g36040.1	339	LOC_Os02g36040.1	0	1	1	1		LOC_Os02g36040.1	3.21327	9.27453	0.0547021	0.192677		0	0	0	0	0	0	1	1	1	0	0	0	0	0	0	0.0592083	0.068704	0.0701011	expressed protein
expressed protein	LOC_Os02g48020.1	305	LOC_Os02g48020.1	0	1	1	1		LOC_Os02g48020.1	3.21327	9.27453	0.0547021	0.192677		0	0	0	0	0	0	1	1	1	0	0	0	0	0	0	0.0658086	0.0763628	0.0779156	expressed protein
expressed protein	LOC_Os03g24530.1	324	LOC_Os03g24530.1	0	1	1	1		LOC_Os03g24530.1	3.21327	9.27453	0.0547021	0.192677		0	0	0	0	0	0	1	1	1	0	0	0	0	0	0	0.0619495	0.0718847	0.0733465	expressed protein
GDSL-like lipase/acylhydrolase, putative, expressed	LOC_Os03g25000.1	274	LOC_Os03g25000.1	0	1	1	1		LOC_Os03g25000.1	3.21327	9.27453	0.0547021	0.192677		0	0	0	0	0	0	1	1	1	0	0	0	0	0	0	0.0732541	0.0850024	0.0867309	GDSL-like lipase/acylhydrolase, putative, expressed
retrotransposon protein, putative, unclassified, expressed	LOC_Os07g25970.1	213	LOC_Os07g25970.1	1.77	3.41053	0.276599	0.508942		LOC_Os07g25970.1	3.21327	9.27453	0.0547021	0.192677		0	0	0	0	1	0	1	1	1	0	0	0	0	0.0935905	0	0.094233	0.109346	0.111569	retrotransposon protein, putative, unclassified, expressed
transposon protein, putative, CACTA, En/Spm sub-class, expressed	LOC_Os10g11210.1	2129	LOC_Os10g11210.1	0	1	1	1		LOC_Os10g11210.1	3.21327	9.27453	0.0547021	0.192677		0	0	0	0	0	0	1	1	1	0	0	0	0	0	0	0.00942773	0.0109397	0.0111622	transposon protein, putative, CACTA, En/Spm sub-class, expressed
OsFBDUF48 - F-box and DUF domain containing protein, expressed	LOC_Os10g37540.1	1672	LOC_Os10g37540.1	1.78346	3.44251	0.274893	0.508942		LOC_Os10g37540.1	3.21327	9.27453	0.0547021	0.192677		0	0	0	0	0	1	1	1	1	0	0	0	0	0	0.0132525	0.0120046	0.0139298	0.0142131	OsFBDUF48 - F-box and DUF domain containing protein, expressed
transposon protein, putative, CACTA, En/Spm sub-class, expressed	LOC_Os11g12770.1	2156	LOC_Os11g12770.1	0	1	1	1		LOC_Os11g12770.1	3.21327	9.27453	0.0547021	0.192677		0	0	0	0	0	0	1	1	1	0	0	0	0	0	0	0.00930966	0.0108027	0.0110224	transposon protein, putative, CACTA, En/Spm sub-class, expressed
OsGH3.13 - Probable indole-3-acetic acid-amido synthetase, expressed	LOC_Os11g32520.1	892	LOC_Os11g32520.1	3.40602	10.6002	0.034516	0.157201		LOC_Os11g32520.1	3.21288	9.27199	0.0520217	0.187541		0	0	0	1	3	0	1	1	1	0	0	0	0.0228032	0.0670452	0	0.0225018	0.0261106	0.0266415	OsGH3.13 - Probable indole-3-acetic acid-amido synthetase, expressed
expressed protein	LOC_Os09g12920.1	471	LOC_Os09g12920.1	3.0472	8.26607	0.0619993	0.227714		LOC_Os09g12920.1	3.21264	9.27043	0.0505317	0.183488		0	0	0	0	2	1	1	1	1	0	0	0	0	0.0846487	0.047045	0.0426149	0.0494494	0.0504549	expressed protein
expressed protein	LOC_Os10g25100.1	558	LOC_Os10g25100.1	3.95695	15.5296	0.00901534	0.0624733		LOC_Os10g25100.1	3.21233	9.26849	0.0488305	0.180021		0	0	0	1	3	2	1	1	1	0	0	0	0.0364524	0.107176	0.07942	0.0359707	0.0417395	0.0425883	expressed protein
extra-large G-protein-related, putative, expressed	LOC_Os02g15820.2	2217	LOC_Os02g15820.2	3.04591	8.25865	0.0601677	0.223363		LOC_Os02g15820.2	3.21233	9.26844	0.048784	0.17988		0.429426	0.461234	0.429426	0.779324	0.95427	0.827826	1.16104	0.636182	0.715704	0.00413269	0.0043476	0.00398066	0.0071501	0.00858059	0.00827385	0.0105115	0.0066834	0.0076717	extra-large G-protein-related, putative, expressed
tropinone reductase 2, putative, expressed	LOC_Os11g25110.1	223	LOC_Os11g25110.1	4.34544	20.3286	0.00272563	0.0258872		LOC_Os11g25110.1	3.21223	9.2678	0.0482598	0.178603		0	0	0	2	4	2	1	1	1	0	0	0	0.182425	0.357574	0.198728	0.0900073	0.104442	0.106566	tropinone reductase 2, putative, expressed
expressed protein	LOC_Os07g08680.1	333	LOC_Os07g08680.1	4.13219	17.5352	0.0305857	0.144801		LOC_Os07g08680.1	3.2118	9.26509	0.0898827	0.273642		0	0	0	0	7	0	1	2	0	0	0	0	0	0.419049	0	0.0602752	0.139884	0	expressed protein
expressed protein	LOC_Os01g25300.1	1294	LOC_Os01g25300.1	1.77	3.41053	0.276599	0.508942		LOC_Os01g25300.1	3.21168	9.26428	0.0547976	0.192752		0	0	0	0	1	0	1	2	0	0	0	0	0	0.0154055	0	0.0155113	0.0359979	0	expressed protein
uncharacterized protein PA4923, putative, expressed	LOC_Os02g41770.1	144	LOC_Os02g41770.1	0	1	1	1		LOC_Os02g41770.1	3.21168	9.26428	0.0547976	0.192752		0	0	0	0	0	0	1	2	0	0	0	0	0	0	0	0.139386	0.323481	0	uncharacterized protein PA4923, putative, expressed
expressed protein	LOC_Os02g46800.1	264	LOC_Os02g46800.1	1.78346	3.44251	0.274893	0.508942		LOC_Os02g46800.1	3.21168	9.26428	0.0547976	0.192752		0	0	0	0	0	1	1	2	0	0	0	0	0	0	0.0839325	0.0760289	0.176444	0	expressed protein
protein kinase domain containing protein, expressed	LOC_Os04g47570.1	571	LOC_Os04g47570.1	1.768	3.40581	0.276854	0.508942		LOC_Os04g47570.1	3.21168	9.26428	0.0547976	0.192752		0	0	0	1	0	0	1	2	0	0	0	0	0.0356225	0	0	0.0351517	0.0815784	0	protein kinase domain containing protein, expressed
leucine-rich repeat receptor-like kinase, putative, expressed	LOC_Os06g47710.1	300	LOC_Os06g47710.1	0	1	1	1		LOC_Os06g47710.1	3.21168	9.26428	0.0547976	0.192752		0	0	0	0	0	0	1	2	0	0	0	0	0	0	0	0.0669054	0.155271	0	leucine-rich repeat receptor-like kinase, putative, expressed
retrotransposon protein, putative, unclassified, expressed	LOC_Os08g03460.1	441	LOC_Os08g03460.1	1.77	3.41053	0.276599	0.508942		LOC_Os08g03460.1	3.21168	9.26428	0.0547976	0.192752		0	0	0	0	1	0	1	2	0	0	0	0	0	0.0452036	0	0.0455139	0.105627	0	retrotransposon protein, putative, unclassified, expressed
retrotransposon protein, putative, unclassified, expressed	LOC_Os08g32140.1	1642	LOC_Os08g32140.1	1.78346	3.44251	0.274893	0.508942		LOC_Os08g32140.1	3.21168	9.26428	0.0547976	0.192752		0	0	0	0	0	1	1	2	0	0	0	0	0	0	0.0134946	0.0122239	0.0283686	0	retrotransposon protein, putative, unclassified, expressed
DEFL25 - Defensin and Defensin-like DEFL family	LOC_Os11g42530.1	134	LOC_Os11g42530.1	0	1	1	1		LOC_Os11g42530.1	3.21168	9.26428	0.0547976	0.192752		0	0	0	0	0	0	1	2	0	0	0	0	0	0	0	0.149788	0.347622	0	DEFL25 - Defensin and Defensin-like DEFL family
expressed protein	LOC_Os11g17490.1	273	LOC_Os11g17490.1	2.5503	5.85755	0.126212	0.350092		LOC_Os11g17490.1	3.21165	9.26407	0.0526311	0.189136		0	0	0	0	1	1	1	2	0	0	0	0	0	0.0730212	0.0811655	0.0735225	0.170627	0	expressed protein
hydrolase, alpha/beta fold family domain containing protein, expressed	LOC_Os01g15130.1	587	LOC_Os01g15130.1	3.95743	15.5347	0.00991366	0.0668139		LOC_Os01g15130.1	3.21161	9.26381	0.0505029	0.183438		0	0	0	1	3	2	1	2	0	0	0	0	0.0346515	0.101881	0.0754964	0.0341936	0.0793548	0	hydrolase, alpha/beta fold family domain containing protein, expressed
hAT dimerisation domain-containing protein, putative, expressed	LOC_Os06g11830.1	2546	LOC_Os06g11830.1	4.16322	17.9165	0.00504662	0.041128		LOC_Os06g11830.1	3.20397	9.21494	0.049256	0.180894		0	0	0	3	2	2	2	1	0	0	0	0	0.0239675	0.0156597	0.0174063	0.0157672	0.00914794	0	hAT dimerisation domain-containing protein, putative, expressed
leucoanthocyanidin dioxygenase, putative, expressed	LOC_Os06g08060.1	389	LOC_Os06g08060.1	2.53902	5.81194	0.126692	0.350092		LOC_Os06g08060.1	3.20064	9.19364	0.0526928	0.189297		0	0	0	1	1	0	2	0	1	0	0	0	0.052289	0.0512462	0	0.103196	0	0.0610906	leucoanthocyanidin dioxygenase, putative, expressed
cytochrome P450, putative, expressed	LOC_Os03g02180.1	927	LOC_Os03g02180.1	2.72623	6.61722	0.0330388	0.152452		LOC_Os03g02180.1	3.20054	9.19303	0.0131328	0.0682277		3	1	0	1	13	20	1	19	21	0.0690481	0.0225431	0	0.0219422	0.27956	0.478062	0.0216522	0.47737	0.538349	cytochrome P450, putative, expressed
expressed protein	LOC_Os06g08240.1	269	LOC_Os06g08240.1	3.40414	10.5864	0.0351022	0.158715		LOC_Os06g08240.1	3.19996	9.18936	0.0533175	0.190589		0	0	0	2	2	0	2	0	1	0	0	0	0.15123	0.148214	0	0.149231	0	0.088343	expressed protein
expressed protein	LOC_Os02g16500.1	115	LOC_Os02g16500.1	3.03502	8.19657	0.065277	0.235445		LOC_Os02g16500.1	3.19971	9.18775	0.053557	0.190844		0	0	0	2	1	0	2	0	1	0	0	0	0.353747	0.173346	0	0.349072	0	0.206646	expressed protein
lipase, putative, expressed	LOC_Os01g52180.1	957	LOC_Os01g52180.1	2.53905	5.81205	0.126649	0.350092		LOC_Os01g52180.1	3.19946	9.18613	0.0527243	0.189372		0	0	0	1	1	0	2	1	0	0	0	0	0.0212544	0.0208305	0	0.041947	0.0243371	0	lipase, putative, expressed
expressed protein	LOC_Os11g30690.1	366	LOC_Os11g30690.1	2.55008	5.85666	0.125801	0.350092		LOC_Os11g30690.1	3.19917	9.18428	0.0529661	0.189951		0	0	0	0	1	1	2	1	0	0	0	0	0	0.0544666	0.0605415	0.109681	0.0636356	0	expressed protein
OsMADS92 - MADS-box family gene with M-beta type-box, expressed	LOC_Os01g23750.1	1221	LOC_Os01g23750.1	1.77	3.41053	0.276599	0.508942		LOC_Os01g23750.1	3.1976	9.17433	0.0556558	0.194487		0	0	0	0	1	0	2	0	1	0	0	0	0	0.0163266	0	0.0328774	0	0.0194629	OsMADS92 - MADS-box family gene with M-beta type-box, expressed
THION19 - Plant thionin family protein precursor, putative, expressed	LOC_Os01g41180.1	718	LOC_Os01g41180.1	1.78346	3.44251	0.274893	0.508942		LOC_Os01g41180.1	3.1976	9.17433	0.0556558	0.194487		0	0	0	0	0	1	2	0	1	0	0	0	0	0	0.030861	0.0559098	0	0.0330979	THION19 - Plant thionin family protein precursor, putative, expressed
retrotransposon protein, putative, unclassified, expressed	LOC_Os01g47510.1	1691	LOC_Os01g47510.1	1.78346	3.44251	0.274893	0.508942		LOC_Os01g47510.1	3.1976	9.17433	0.0556558	0.194487		0	0	0	0	0	1	2	0	1	0	0	0	0	0	0.0131036	0.0237394	0	0.0140534	retrotransposon protein, putative, unclassified, expressed
retrotransposon protein, putative, unclassified, expressed	LOC_Os01g57960.1	1145	LOC_Os01g57960.1	0	1	1	1		LOC_Os01g57960.1	3.1976	9.17433	0.0556558	0.194487		0	0	0	0	0	0	2	0	1	0	0	0	0	0	0	0.0350596	0	0.0207548	retrotransposon protein, putative, unclassified, expressed
expressed protein	LOC_Os01g57990.1	452	LOC_Os01g57990.1	1.77	3.41053	0.276599	0.508942		LOC_Os01g57990.1	3.1976	9.17433	0.0556558	0.194487		0	0	0	0	1	0	2	0	1	0	0	0	0	0.0441035	0	0.0888125	0	0.0525758	expressed protein
hypothetical protein	LOC_Os02g52120.1	232	LOC_Os02g52120.1	1.78346	3.44251	0.274893	0.508942		LOC_Os02g52120.1	3.1976	9.17433	0.0556558	0.194487		0	0	0	0	0	1	2	0	1	0	0	0	0	0	0.0955094	0.173031	0	0.102432	hypothetical protein
harpin-induced protein 1 domain containing protein, expressed	LOC_Os04g53650.1	669	LOC_Os04g53650.1	0	1	1	1		LOC_Os04g53650.1	3.1976	9.17433	0.0556558	0.194487		0	0	0	0	0	0	2	0	1	0	0	0	0	0	0	0.0600049	0	0.0355221	harpin-induced protein 1 domain containing protein, expressed
expressed protein	LOC_Os05g34660.1	269	LOC_Os05g34660.1	1.77	3.41053	0.276599	0.508942		LOC_Os05g34660.1	3.1976	9.17433	0.0556558	0.194487		0	0	0	0	1	0	2	0	1	0	0	0	0	0.074107	0	0.149231	0	0.088343	expressed protein
auxin efflux carrier component, putative, expressed	LOC_Os05g50140.1	1194	LOC_Os05g50140.1	0	1	1	1		LOC_Os05g50140.1	3.1976	9.17433	0.0556558	0.194487		0.5	0	0.5	0	0	0.5	1.5	0.5	1	0.00893462	0	0.00860593	0	0	0.00927897	0.0252156	0.0097532	0.0199031	auxin efflux carrier component, putative, expressed
auxin efflux carrier component, putative, expressed	LOC_Os05g50140.2	1194	LOC_Os05g50140.2	0	1	1	1		LOC_Os05g50140.2	3.1976	9.17433	0.0556558	0.194487		0.5	0	0.5	0	0	0.5	1.5	0.5	1	0.00893462	0	0.00860593	0	0	0.00927897	0.0252156	0.0097532	0.0199031	auxin efflux carrier component, putative, expressed
transposon protein, putative, unclassified, expressed	LOC_Os07g05140.1	2662	LOC_Os07g05140.1	0	1	1	1		LOC_Os07g05140.1	3.1976	9.17433	0.0556558	0.194487		0	0	0	0	0	0	2	0	1	0	0	0	0	0	0	0.0150801	0	0.00892722	transposon protein, putative, unclassified, expressed
expressed protein	LOC_Os07g33380.1	945	LOC_Os07g33380.1	0	1	1	1		LOC_Os07g33380.1	3.1976	9.17433	0.0556558	0.194487		0	0	0	0	0	0	2	0	1	0	0	0	0	0	0	0.0424796	0	0.0251474	expressed protein
expressed protein	LOC_Os07g45490.1	2052	LOC_Os07g45490.1	0	1	1	1		LOC_Os07g45490.1	3.1976	9.17433	0.0556558	0.194487		0	0	0	0	0	0	2	0	1	0	0	0	0	0	0	0.019563	0	0.011581	expressed protein
expressed protein	LOC_Os09g03200.1	228	LOC_Os09g03200.1	0	1	1	1		LOC_Os09g03200.1	3.1976	9.17433	0.0556558	0.194487		0	0	0	0	0	0	2	0	1	0	0	0	0	0	0	0.176067	0	0.104229	expressed protein
expressed protein	LOC_Os09g28240.1	364	LOC_Os09g28240.1	0	1	1	1		LOC_Os09g28240.1	3.1976	9.17433	0.0556558	0.194487		0	0	0	0	0	0	2	0	1	0	0	0	0	0	0	0.110284	0	0.0652864	expressed protein
MBTB48 - Bric-a-Brac, Tramtrack, Broad Complex BTB domain with Meprin and TRAF Homology MATH domain, expressed	LOC_Os10g29220.1	1449	LOC_Os10g29220.1	0	1	1	1		LOC_Os10g29220.1	3.1976	9.17433	0.0556558	0.194487		0	0	0	0	0	0	2	0	1	0	0	0	0	0	0	0.0277041	0	0.0164005	MBTB48 - Bric-a-Brac, Tramtrack, Broad Complex BTB domain with Meprin and TRAF Homology MATH domain, expressed
OsFBL53 - F-box domain and LRR containing protein, expressed	LOC_Os11g09580.1	888	LOC_Os11g09580.1	0	1	1	1		LOC_Os11g09580.1	3.1976	9.17433	0.0556558	0.194487		0	0	0	0	0	0	2	0	1	0	0	0	0	0	0	0.0452064	0	0.0267616	OsFBL53 - F-box domain and LRR containing protein, expressed
OsFBX465 - F-box domain containing protein, expressed	LOC_Os12g43770.1	1389	LOC_Os12g43770.1	0	1	1	1		LOC_Os12g43770.1	3.1976	9.17433	0.0556558	0.194487		0	0	0	0	0	0	2	0	1	0	0	0	0	0	0	0.0289008	0	0.0171089	OsFBX465 - F-box domain containing protein, expressed
expressed protein	LOC_Os07g46080.1	1640	LOC_Os07g46080.1	3.40271	10.5759	0.0379497	0.165256		LOC_Os07g46080.1	3.19685	9.16952	0.0564544	0.196229		0	0	0	1	3	0	2	0	1	0	0	0	0.0124027	0.0364661	0	0.0244776	0	0.0144904	expressed protein
GCRP8 - Glycine and cysteine rich family protein precursor, putative, expressed	LOC_Os03g19180.1	355	LOC_Os03g19180.1	3.41584	10.6726	0.0378678	0.165148		LOC_Os03g19180.1	3.19627	9.16588	0.0570757	0.197641		0	0	0	0	3	1	2	0	1	0	0	0	0	0.168463	0.0624174	0.11308	0	0.0669416	GCRP8 - Glycine and cysteine rich family protein precursor, putative, expressed
GDSL-like lipase/acylhydrolase, putative, expressed	LOC_Os10g25380.1	310	LOC_Os10g25380.1	3.41584	10.6726	0.0378678	0.165148		LOC_Os10g25380.1	3.19627	9.16588	0.0570757	0.197641		0	0	0	0	3	1	2	0	1	0	0	0	0	0.192917	0.071478	0.129494	0	0.0766589	GDSL-like lipase/acylhydrolase, putative, expressed
expressed protein	LOC_Os01g46620.1	354	LOC_Os01g46620.1	1.77	3.41053	0.276599	0.508942		LOC_Os01g46620.1	3.19602	9.16425	0.0557519	0.194618		0	0	0	0	1	0	2	1	0	0	0	0	0	0.0563129	0	0.113399	0.0657928	0	expressed protein
conserved hypothetical protein	LOC_Os02g29080.1	543	LOC_Os02g29080.1	0	1	1	1		LOC_Os02g29080.1	3.19602	9.16425	0.0557519	0.194618		0	0	0	0	0	0	2	1	0	0	0	0	0	0	0	0.0739287	0.0428925	0	conserved hypothetical protein
zinc finger, C3HC4 type domain containing protein, expressed	LOC_Os05g11860.1	783	LOC_Os05g11860.1	1.77	3.41053	0.276599	0.508942		LOC_Os05g11860.1	3.19602	9.16425	0.0557519	0.194618		0	0	0	0	1	0	2	1	0	0	0	0	0	0.0254595	0	0.0512685	0.0297454	0	zinc finger, C3HC4 type domain containing protein, expressed
expressed protein	LOC_Os07g45340.1	569	LOC_Os07g45340.1	1.77	3.41053	0.276599	0.508942		LOC_Os07g45340.1	3.19602	9.16425	0.0557519	0.194618		0	0	0	0	1	0	2	1	0	0	0	0	0	0.0350348	0	0.0705505	0.0409326	0	expressed protein
transferase family protein, putative, expressed	LOC_Os10g03360.1	1266	LOC_Os10g03360.1	0	1	1	1		LOC_Os10g03360.1	3.19602	9.16425	0.0557519	0.194618		0	0	0	0	0	0	2	1	0	0	0	0	0	0	0	0.0317087	0.018397	0	transferase family protein, putative, expressed
LTPL140 - Protease inhibitor/seed storage/LTP family protein precursor, expressed	LOC_Os10g40440.1	788	LOC_Os10g40440.1	0	1	1	1		LOC_Os10g40440.1	3.19602	9.16425	0.0557519	0.194618		0	0	0	0	0	0	2	1	0	0	0	0	0	0	0	0.0509432	0.0295567	0	LTPL140 - Protease inhibitor/seed storage/LTP family protein precursor, expressed
expressed protein	LOC_Os11g19850.1	834	LOC_Os11g19850.1	0	1	1	1		LOC_Os11g19850.1	3.19602	9.16425	0.0557519	0.194618		0	0	0	0	0	0	2	1	0	0	0	0	0	0	0	0.0481334	0.0279264	0	expressed protein
hypothetical protein	LOC_Os11g41520.1	177	LOC_Os11g41520.1	0	1	1	1		LOC_Os11g41520.1	3.19602	9.16425	0.0557519	0.194618		0	0	0	0	0	0	2	1	0	0	0	0	0	0	0	0.226798	0.131586	0	hypothetical protein
Cupin domain containing protein, expressed	LOC_Os12g05880.1	1098	LOC_Os12g05880.1	0	1	1	1		LOC_Os12g05880.1	3.19602	9.16425	0.0557519	0.194618		0	0	0	0	0	0	2	1	0	0	0	0	0	0	0	0.0365603	0.0212119	0	Cupin domain containing protein, expressed
no apical meristem protein, putative, expressed	LOC_Os01g29840.1	1567	LOC_Os01g29840.1	3.3996	10.5531	0.037913	0.165235		LOC_Os01g29840.1	3.19539	9.16028	0.0563437	0.195949		0	0	0	3	1	0	2	1	0	0	0	0	0.0389415	0.0127216	0	0.0256179	0.0148632	0	no apical meristem protein, putative, expressed
BAM2, putative	LOC_Os02g17730.1	423	LOC_Os02g17730.1	3.3996	10.5531	0.037913	0.165235		LOC_Os02g17730.1	3.19539	9.16028	0.0563437	0.195949		0	0	0	3	1	0	2	1	0	0	0	0	0.144258	0.0471271	0	0.0949013	0.0550606	0	BAM2, putative
retrotransposon protein, putative, Ty3-gypsy subclass	LOC_Os05g39740.1	4575	LOC_Os05g39740.1	2.56834	5.93127	0.129867	0.350092		LOC_Os05g39740.1	3.19471	9.15596	0.0588523	0.202154		0	0	0	0	0	2	2	0	1	0	0	0	0	0	0.00968664	0.00877448	0	0.00519437	retrotransposon protein, putative, Ty3-gypsy subclass
KH domain containing protein, putative, expressed	LOC_Os02g03310.1	432	LOC_Os02g03310.1	3.95406	15.4985	0.0143724	0.0868563		LOC_Os02g03310.1	3.19471	9.15594	0.0588568	0.202154		0	0	0	4	0	2	2	0	1	0	0	0	0.188337	0	0.102584	0.0929242	0	0.0550099	KH domain containing protein, putative, expressed
xyloglucan fucosyltransferase, putative, expressed	LOC_Os06g10910.1	1507	LOC_Os06g10910.1	0.607221	1.52332	0.685513	0.856048		LOC_Os06g10910.1	3.19374	9.14983	0.0119787	0.0637747		0	0	1	0	2	0	2	2	8	0	0	0.013637	0	0.0264562	0	0.0266379	0.0309099	0.126154	xyloglucan fucosyltransferase, putative, expressed
OsFBL12 - F-box domain and LRR containing protein, expressed	LOC_Os04g19810.1	945	LOC_Os04g19810.1	3.02364	8.13218	0.0775782	0.260737		LOC_Os04g19810.1	3.19009	9.12669	0.0649064	0.217195		0	0	0	3	0	0	2	0	1	0	0	0	0.0645728	0	0	0.0424796	0	0.0251474	OsFBL12 - F-box domain and LRR containing protein, expressed
emp24/gp25L/p24 family protein, putative, expressed	LOC_Os09g27980.1	734	LOC_Os09g27980.1	3.03131	8.17553	0.0773686	0.260188		LOC_Os09g27980.1	3.18984	9.12512	0.0652714	0.218		0	0	0	0	3	0	2	0	1	0	0	0	0	0.0814773	0	0.0546911	0	0.0323764	emp24/gp25L/p24 family protein, putative, expressed
bZIP transcription factor, putative, expressed (OREB1)	LOC_Os01g64000.1	1015	LOC_Os01g64000.1	0.697186	1.62134	0.351017	0.587824		LOC_Os01g64000.1	3.18901	9.11984	2.57691e-06	4.66014e-05	Up	5.66667	2	1.33333	6.66667	6	5	20.6667	49.3333	18.6667	0.119116	0.0411773	0.0269963	0.133599	0.117841	0.109154	0.408683	1.13202	0.437044	bZIP transcription factor, putative, expressed
bZIP transcription factor, putative, expressed	LOC_Os01g64000.2	1015	LOC_Os01g64000.2	0.697186	1.62134	0.351017	0.587824		LOC_Os01g64000.2	3.18901	9.11984	2.57691e-06	4.66014e-05	Up	5.66667	2	1.33333	6.66667	6	5	20.6667	49.3333	18.6667	0.119116	0.0411773	0.0269963	0.133599	0.117841	0.109154	0.408683	1.13202	0.437044	bZIP transcription factor, putative, expressed
bZIP transcription factor, putative, expressed	LOC_Os01g64000.3	1015	LOC_Os01g64000.3	0.697186	1.62134	0.351017	0.587824		LOC_Os01g64000.3	3.18901	9.11984	2.57691e-06	4.66014e-05	Up	5.66667	2	1.33333	6.66667	6	5	20.6667	49.3333	18.6667	0.119116	0.0411773	0.0269963	0.133599	0.117841	0.109154	0.408683	1.13202	0.437044	bZIP transcription factor, putative, expressed
expressed protein	LOC_Os08g45100.1	400	LOC_Os08g45100.1	3.02372	8.13263	0.0774575	0.260466		LOC_Os08g45100.1	3.18768	9.11142	0.0649553	0.217306		0	0	0	3	0	0	2	1	0	0	0	0	0.152553	0	0	0.100358	0.0582266	0	expressed protein
vacuolar-processing enzyme precursor, putative, expressed	LOC_Os05g51570.1	1655	LOC_Os05g51570.1	2.47493	5.5594	1.25841e-06	4.94282e-05	Up	LOC_Os05g51570.1	3.183	9.08196	1.27037e-09	4.81458e-08	Up	80	49	69	441	470	406.295	1116.23	163	669	1.03134	0.618717	0.856807	5.42002	5.66124	5.43973	13.5375	2.29388	9.60622	vacuolar-processing enzyme precursor, putative, expressed
B12D protein, putative, expressed	LOC_Os07g41340.1	376	LOC_Os07g41340.1	4.60623	24.3564	0.0101279	0.0678234		LOC_Os07g41340.1	3.18207	9.07606	0.0794916	0.250505		0	0	0	9	1	0	2	0	1	0	0	0	0.486872	0.053018	0	0.106764	0	0.0632028	B12D protein, putative, expressed
expressed protein	LOC_Os11g38630.1	1554	LOC_Os11g38630.1	3.39539	10.5224	0.0540178	0.208344		LOC_Os11g38630.1	3.18173	9.07394	0.073817	0.2376		0	0	0	0	4	0	2	1	0	0	0	0	0	0.0513122	0	0.0258322	0.0149875	0	expressed protein
retrotransposon protein, putative, unclassified	LOC_Os01g29380.1	1752	LOC_Os01g29380.1	0	1	1	1		LOC_Os01g29380.1	3.18044	9.06585	0.0567112	0.196748		0	0	0	0	0	0	3	0	0	0	0	0	0	0	0	0.0343692	0	0	retrotransposon protein, putative, unclassified
tropinone reductase, putative, expressed	LOC_Os01g70525.1	754	LOC_Os01g70525.1	1.77	3.41053	0.276599	0.508942		LOC_Os01g70525.1	3.18044	9.06585	0.0567112	0.196748		0	0	0	0	1	0	3	0	0	0	0	0	0	0.0264387	0	0.0798606	0	0	tropinone reductase, putative, expressed
expressed protein	LOC_Os02g14820.1	548	LOC_Os02g14820.1	0	1	1	1		LOC_Os02g14820.1	3.18044	9.06585	0.0567112	0.196748		0	0	0	0	0	0	3	0	0	0	0	0	0	0	0	0.109881	0	0	expressed protein
C2 domain containing protein, putative, expressed	LOC_Os02g39280.1	297	LOC_Os02g39280.1	0	1	1	1		LOC_Os02g39280.1	3.18044	9.06585	0.0567112	0.196748		0	0	0	0	0	0	3	0	0	0	0	0	0	0	0	0.202744	0	0	C2 domain containing protein, putative, expressed
stress responsive protein, putative, expressed	LOC_Os03g20940.1	333	LOC_Os03g20940.1	0	1	1	1		LOC_Os03g20940.1	3.18044	9.06585	0.0567112	0.196748		0	0	0	0	0	0	3	0	0	0	0	0	0	0	0	0.180826	0	0	stress responsive protein, putative, expressed
retrotransposon, putative, centromere-specific, expressed	LOC_Os03g33600.1	709	LOC_Os03g33600.1	1.78346	3.44251	0.274893	0.508942		LOC_Os03g33600.1	3.18044	9.06585	0.0567112	0.196748		0	0	0	0	0	1	3	0	0	0	0	0	0	0	0.0312527	0.0849293	0	0	retrotransposon, putative, centromere-specific, expressed
aconitate hydratase protein, putative, expressed	LOC_Os06g19960.1	492	LOC_Os06g19960.1	0	1	1	1		LOC_Os06g19960.1	3.18044	9.06585	0.0567112	0.196748		0	0	0	0	0	0	3	0	0	0	0	0	0	0	0	0.122388	0	0	aconitate hydratase protein, putative, expressed
transposon protein, putative, unclassified, expressed	LOC_Os07g17780.1	2259	LOC_Os07g17780.1	0	1	1	1		LOC_Os07g17780.1	3.18044	9.06585	0.0567112	0.196748		0	0	0	0	0	0	3	0	0	0	0	0	0	0	0	0.0266556	0	0	transposon protein, putative, unclassified, expressed
ctr copper transporter family protein, putative, expressed	LOC_Os08g35490.1	531	LOC_Os08g35490.1	1.78346	3.44251	0.274893	0.508942		LOC_Os08g35490.1	3.18044	9.06585	0.0567112	0.196748		0	0	0	0	0	1	3	0	0	0	0	0	0	0	0.0417292	0.113399	0	0	ctr copper transporter family protein, putative, expressed
expressed protein	LOC_Os08g36370.1	605	LOC_Os08g36370.1	0	1	1	1		LOC_Os08g36370.1	3.18044	9.06585	0.0567112	0.196748		0	0	0	0	0	0	3	0	0	0	0	0	0	0	0	0.0995287	0	0	expressed protein
POEI5 - Pollen Ole e I allergen and extensin family protein precursor, expressed	LOC_Os10g05820.1	848	LOC_Os10g05820.1	1.77	3.41053	0.276599	0.508942		LOC_Os10g05820.1	3.18044	9.06585	0.0567112	0.196748		0	0	0	0	1	0	3	0	0	0	0	0	0	0.023508	0	0.0710081	0	0	POEI5 - Pollen Ole e I allergen and extensin family protein precursor, expressed
expressed protein	LOC_Os11g07070.1	194	LOC_Os11g07070.1	1.768	3.40581	0.276854	0.508942		LOC_Os11g07070.1	3.18044	9.06585	0.0567112	0.196748		0	0	0	1	0	0	3	0	0	0	0	0	0.104848	0	0	0.310386	0	0	expressed protein
OsFBDUF30 - F-box and DUF domain containing protein, expressed	LOC_Os06g05580.1	1450	LOC_Os06g05580.1	2.4964	5.64277	6.03966e-07	2.7045e-05		LOC_Os06g05580.1	3.17761	9.04807	1.07399e-10	5.01598e-09	Up	4.63509	4.56379	5.34819	29.0272	47.0549	26.9165	48.7215	30.3627	65.3736	0.0682026	0.0657736	0.0758002	0.40719	0.646916	0.411324	0.674427	0.487701	1.07142	OsFBDUF30 - F-box and DUF domain containing protein, expressed
sucrose transporter, putativ, expressed	LOC_Os10g26470.1	821	LOC_Os10g26470.1	1.69784	3.24416	0.00312497	0.0287256		LOC_Os10g26470.1	3.17694	9.04386	2.51216e-08	7.367e-07	Up	2	11	7	24	41	14	70	86	36	0.0519753	0.279991	0.175221	0.594605	0.995525	0.37785	1.71134	2.4397	1.04204	sucrose transporter, putativ, expressed
U-box domain-containing protein, putative, expressed	LOC_Os04g30470.1	1116	LOC_Os04g30470.1	-2.72643	-6.61814	0.0877764	0.278125		LOC_Os04g30470.1	3.17646	9.04086	0.00122869	0.0102234		0	0	2	0	0	0	4	11	6	0	0	0.0368297	0	0	0	0.0719413	0.229567	0.127765	U-box domain-containing protein, putative, expressed
ligA, putative, expressed	LOC_Os07g46950.4	1594	LOC_Os07g46950.4	3.91374	15.0714	0.00596054	0.0462562		LOC_Os07g46950.4	3.16918	8.99534	0.0280264	0.119962		0.00477024	3.70082e-21	0.994883	0.0272403	16.3867	7.31732	5.22768	0.765374	5.80629	6.38502e-05	4.85181e-23	0.0128267	0.000347603	0.204934	0.101718	0.0658269	0.0111832	0.0865635	ligA, putative, expressed
hydrolase, alpha/beta fold family domain containing protein, expressed	LOC_Os05g08740.1	466	LOC_Os05g08740.1	2.53355	5.78994	0.136305	0.36112		LOC_Os05g08740.1	3.16852	8.99121	0.0633918	0.21375		0	0	0	1	1	0	3	0	0	0	0	0	0.043649	0.0427785	0	0.129217	0	0	hydrolase, alpha/beta fold family domain containing protein, expressed
expressed protein	LOC_Os09g21660.1	1297	LOC_Os09g21660.1	2.53355	5.78994	0.136305	0.36112		LOC_Os09g21660.1	3.16852	8.99121	0.0633918	0.21375		0	0	0	1	1	0	3	0	0	0	0	0	0.0156827	0.0153699	0	0.0464263	0	0	expressed protein
retrotransposon protein, putative, unclassified, expressed	LOC_Os03g32390.1	386	LOC_Os03g32390.1	2.55161	5.86289	0.135038	0.358847		LOC_Os03g32390.1	3.16754	8.98513	0.064008	0.215273		0	0	0	1	0	1	3	0	0	0	0	0	0.0526954	0	0.0574046	0.155997	0	0	retrotransposon protein, putative, unclassified, expressed
OsWAK59 - OsWAK receptor-like cytoplasmic kinase OsWAK-RLCK, expressed	LOC_Os04g30330.1	1185	LOC_Os04g30330.1	2.55161	5.86289	0.135038	0.358847		LOC_Os04g30330.1	3.16754	8.98513	0.064008	0.215273		0	0	0	1	0	1	3	0	0	0	0	0	0.0171649	0	0.0186989	0.0508143	0	0	OsWAK59 - OsWAK receptor-like cytoplasmic kinase OsWAK-RLCK, expressed
retrotransposon, putative, centromere-specific, expressed	LOC_Os09g04400.1	590	LOC_Os09g04400.1	2.55161	5.86289	0.135038	0.358847		LOC_Os09g04400.1	3.16754	8.98513	0.064008	0.215273		0	0	0	1	0	1	3	0	0	0	0	0	0.0344753	0	0.0375563	0.102059	0	0	retrotransposon, putative, centromere-specific, expressed
MBTB45 - Bric-a-Brac, Tramtrack, Broad Complex BTB domain with Meprin and TRAF Homology MATH domain, expressed	LOC_Os10g29110.1	1689	LOC_Os10g29110.1	2.55434	5.87398	0.134846	0.358495		LOC_Os10g29110.1	3.16739	8.98421	0.0641022	0.21554		0	0	0	0	1	1	3	0	0	0	0	0	0	0.0118027	0.0131191	0.0356512	0	0	MBTB45 - Bric-a-Brac, Tramtrack, Broad Complex BTB domain with Meprin and TRAF Homology MATH domain, expressed
DUF623 domain containing protein, expressed	LOC_Os05g44090.1	951	LOC_Os05g44090.1	3.04966	8.28015	0.0756427	0.256784		LOC_Os05g44090.1	3.16353	8.96017	0.0666693	0.221174		0	0	0	0	2	1	3	0	0	0	0	0	0	0.0419238	0.0232999	0.0633174	0	0	DUF623 domain containing protein, expressed
polygalacturonase, putative, expressed	LOC_Os06g35370.1	1029	LOC_Os06g35370.1	1.26591	2.40479	0.106934	0.315939		LOC_Os06g35370.1	3.15607	8.91401	9.58099e-06	0.000150998		2	3	1	6	8.19308	4.10404	27.4493	26.4254	7.16487	0.0414691	0.0609256	0.0199718	0.118603	0.158724	0.0883752	0.535424	0.598119	0.165469	polygalacturonase, putative, expressed
expressed protein	LOC_Os02g05800.1	1200	LOC_Os02g05800.1	2.52293	5.74748	0.151846	0.387532		LOC_Os02g05800.1	3.14822	8.86562	0.0791753	0.249779		0	0	0	2	0	0	3	0	0	0	0	0	0.0339007	0	0	0.0501791	0	0	expressed protein
hypothetical protein	LOC_Os12g08010.1	408	LOC_Os12g08010.1	2.52293	5.74748	0.151846	0.387532		LOC_Os12g08010.1	3.14822	8.86562	0.0791753	0.249779		0	0	0	2	0	0	3	0	0	0	0	0	0.099708	0	0	0.147586	0	0	hypothetical protein
transposon protein, putative, unclassified, expressed	LOC_Os01g07270.1	375	LOC_Os01g07270.1	2.53085	5.77913	0.151333	0.386703		LOC_Os01g07270.1	3.14785	8.86333	0.0795365	0.250555		0	0	0	0	2	0	3	0	0	0	0	0	0	0.106319	0	0.160573	0	0	transposon protein, putative, unclassified, expressed
expressed protein	LOC_Os06g46580.1	483	LOC_Os06g46580.1	2.53085	5.77913	0.151333	0.386703		LOC_Os06g46580.1	3.14785	8.86333	0.0795365	0.250555		0	0	0	0	2	0	3	0	0	0	0	0	0	0.0825457	0	0.124669	0	0	expressed protein
PTR-like peptide transporter, putatuve, expressed	LOC_Os06g49240.1	796	LOC_Os06g49240.1	2.53085	5.77913	0.151333	0.386703		LOC_Os06g49240.1	3.14785	8.86333	0.0795365	0.250555		0	0	0	0	2	0	3	0	0	0	0	0	0	0.0500874	0	0.0756468	0	0	PTR-like peptide transporter, putatuve, expressed
RNA polymerase sigma factor, putative, expressed	LOC_Os08g06630.3	946	LOC_Os08g06630.3	-0.870324	-1.82807	0.475702	0.701248		LOC_Os08g06630.3	3.14573	8.85032	0.00279954	0.019955		1.5519	1.00925	1.79334	0.125799	1.31679	1.70173	24.8747	23.6061	0.812183	0.0350012	0.0222947	0.0389587	0.00270487	0.0277484	0.0398597	0.527776	0.581186	0.0204027	RNA polymerase sigma factor, putative, expressed
expressed protein	LOC_Os01g39590.1	448	LOC_Os01g39590.1	2.58948	6.0188	0.147621	0.380778		LOC_Os01g39590.1	3.14523	8.84723	0.0821789	0.256539		0	0	0	0	0	2	3	0	0	0	0	0	0	0	0.0989205	0.134408	0	0	expressed protein
CBS domain containing membrane protein, putative, expressed	LOC_Os02g06410.1	887	LOC_Os02g06410.1	2.97683	7.87256	0.00746753	0.0546079		LOC_Os02g06410.1	3.14243	8.83012	0.00456199	0.0296801		0	0	1	1	6	5	5	5	2	0	0	0.0231691	0.0229317	0.134846	0.124905	0.113143	0.131289	0.0535835	CBS domain containing membrane protein, putative, expressed
retrotransposon protein, putative, unclassified, expressed	LOC_Os06g29890.1	314	LOC_Os06g29890.1	1.50082	2.83003	0.330987	0.567266		LOC_Os06g29890.1	3.13767	8.80102	0.0336668	0.137579		1	0	0	0	0	4	3	1	8	0.0679486	0	0	0	0	0.28227	0.191767	0.074174	0.605459	retrotransposon protein, putative, unclassified, expressed
expressed protein	ChrSy.fgenesh.mRNA.86	612	ChrSy.fgenesh.mRNA.86	1.10735	2.15449	0.402947	0.638969		ChrSy.fgenesh.mRNA.86	3.13497	8.78456	0.00315472	0.0219644		0	0	1	0	1	2	6	3	3	0	0	0.03358	0	0.0325732	0.0724124	0.196781	0.11417	0.116491	expressed protein
expressed protein	LOC_Os06g29370.1	361	LOC_Os06g29370.1	3.07337	8.41735	0.00333704	0.0301992		LOC_Os06g29370.1	3.12945	8.75099	0.00300792	0.0211499		0	0	1	6	3	4	7	2	3	0	0	0.0569279	0.338068	0.165663	0.24552	0.389201	0.129034	0.197487	expressed protein
OsMan01 - Endo-Beta-Mannanase, expressed	LOC_Os01g47400.2	631	LOC_Os01g47400.2	2.53523	5.7967	5.55904e-05	0.00113567	Up	LOC_Os01g47400.2	3.12868	8.74634	1.16054e-06	2.34318e-05	Up	45.3736	44.1828	74.7706	297.218	555.255	268.579	107.783	859.867	446.347	1.53421	1.46325	2.43519	9.5809	17.5418	9.43142	3.4285	31.7383	16.81	OsMan01 - Endo-Beta-Mannanase, expressed
AP2 domain containing protein, expressed	LOC_Os02g34270.1	702	LOC_Os02g34270.1	2.57778	5.97019	0.0366188	0.162928		LOC_Os02g34270.1	3.1252	8.72526	0.0089426	0.0507742		0	0	1	2	4	3	7	5	0	0	0	0.0292749	0.05795	0.113588	0.0946931	0.200144	0.165888	0	AP2 domain containing protein, expressed
expressed protein	LOC_Os12g44230.2	1452	LOC_Os12g44230.2	3.42687	10.7545	0.00922975	0.0634731		LOC_Os12g44230.2	3.11765	8.67973	0.0184171	0.0883245		8.38494e-12	8.909e-12	2.19005	4.38009	13.1403	10.9502	1.76083e-11	4.38009	15.3303	1.23209e-13	1.2822e-13	0.0309969	0.0613588	0.180406	0.167105	2.43408e-13	0.0702584	0.250905	expressed protein
cytochrome P450, putative, expressed	LOC_Os01g36350.3	1907	LOC_Os01g36350.3	2.3769	5.19418	0.00023101	0.00366888		LOC_Os01g36350.3	3.1064	8.61231	6.29808e-07	1.35768e-05		2	1	4	8	17	19	33	16	17	0.0223764	0.0109583	0.0431064	0.0853296	0.177709	0.220769	0.347333	0.195412	0.211847	cytochrome P450, putative, expressed
MCM7 - Putative minichromosome maintenance MCM complex subunit 7, expressed	LOC_Os12g37400.1	513	LOC_Os12g37400.1	0.134809	1.09795	0.718906	0.878252		LOC_Os12g37400.1	3.10125	8.5816	8.42295e-23	3.0049e-20	Up	9.45774	11.4844	20.942	18.5776	18.5776	14.5243	127.677	126.664	110.118	0.393351	0.467827	0.838946	0.736603	0.721913	0.627355	4.9955	5.75065	5.1011	MCM7 - Putative minichromosome maintenance MCM complex subunit 7, expressed
expressed protein	LOC_Os02g15860.1	285	LOC_Os02g15860.1	2.19729	4.58617	6.87178e-08	4.43399e-06	Up	LOC_Os02g15860.1	3.09365	8.53653	3.86575e-14	3.49107e-12	Up	12	15	18	98	104	47	214	95	102	0.898352	1.09987	1.29796	6.99425	7.27444	3.65416	15.0713	7.76355	8.5051	expressed protein
MBTB8 - Bric-a-Brac, Tramtrack, Broad Complex BTB domain with Meprin and TRAF Homology MATH domain, expressed	LOC_Os04g53430.1	1122	LOC_Os04g53430.1	2.5859	6.00391	0.0782028	0.262034		LOC_Os04g53430.1	3.09115	8.52173	0.0344846	0.140288		0	0	1	2	5	2	1	10	0	0	0	0.0183164	0.0362575	0.0888359	0.0394977	0.0178892	0.207582	0	MBTB8 - Bric-a-Brac, Tramtrack, Broad Complex BTB domain with Meprin and TRAF Homology MATH domain, expressed
retrotransposon protein, putative, unclassified, expressed	LOC_Os10g31460.5	446	LOC_Os10g31460.5	3.34605	10.1686	2.38112e-05	0.000556043	Up	LOC_Os10g31460.5	3.08969	8.51316	8.99176e-05	0.00109708	Up	3	0	11	99.7072	33.7303	33.3257	75.921	17.7303	31.1908	0.143515	0	0.506862	4.54728	1.50764	1.65569	3.41672	0.925896	1.66195	retrotransposon protein, putative, unclassified, expressed
POEI23 - Pollen Ole e I allergen and extensin family protein precursor, expressed	LOC_Os09g39950.1	711	LOC_Os09g39950.1	1.73081	3.31913	0.000154356	0.00263676	Up	LOC_Os09g39950.1	3.08788	8.50246	7.54332e-11	3.62205e-09	Up	31	43	47	121	228	129	474	484	129	0.930256	1.26384	1.3585	3.46159	6.39259	4.02026	13.3811	15.8547	4.31166	POEI23 - Pollen Ole e I allergen and extensin family protein precursor, expressed
non-symbiotic hemoglobin 2, putative, expressed	LOC_Os03g13140.1	366	LOC_Os03g13140.1	2.87425	7.33224	0.0011514	0.0133969		LOC_Os03g13140.1	3.08297	8.47357	0.000460669	0.00445368		2	0	1	15	7	7	18	3.42241	9	0.116589	0	0.0561502	0.833624	0.381266	0.423791	0.987129	0.217787	0.584367	non-symbiotic hemoglobin 2, putative, expressed
retrotransposon protein, putative, unclassified, expressed	LOC_Os04g11350.1	5017	LOC_Os04g11350.1	1.46235	2.75556	0.000166231	0.00280739		LOC_Os04g11350.1	3.07648	8.43554	1.19613e-14	1.16292e-12	Up	25	55	19	118	107	108	377	322	206	0.106318	0.229094	0.077829	0.478408	0.425159	0.476995	1.50827	1.49484	0.97577	retrotransposon protein, putative, unclassified, expressed
POLA4 - Putative DNA polymerase alpha complex subunit, expressed	LOC_Os05g29010.2	591	LOC_Os05g29010.2	0.214883	1.16061	0.471411	0.697366		LOC_Os05g29010.2	3.06858	8.38945	2.57e-25	1.24651e-22	Up	37	31	79	61	78	59	421	457.53	374	1.33575	1.09615	2.74708	2.09944	2.63099	2.21207	14.2981	18.0308	15.0386	POLA4 - Putative DNA polymerase alpha complex subunit, expressed
GCRP9 - Glycine and cysteine rich family protein precursor, expressed	LOC_Os05g28770.1	617	LOC_Os05g28770.1	3.17585	9.03704	0.0127981	0.0805065		LOC_Os05g28770.1	3.06532	8.37052	0.0172603	0.0840659		1	0	0	6	1	7	9	1	2	0.03458	0	0	0.1978	0.0323092	0.25139	0.292779	0.0377482	0.0770316	GCRP9 - Glycine and cysteine rich family protein precursor, expressed
ATCHX, putative, expressed	LOC_Os12g02840.1	1551	LOC_Os12g02840.1	2.28638	4.87832	0.00509098	0.041332		LOC_Os12g02840.1	3.06299	8.35704	0.000120675	0.00141132		0	5	0	13	6	12	24	16	8	0	0.0673678	0	0.170487	0.0771171	0.171437	0.310586	0.240265	0.122575	ATCHX, putative, expressed
MCM7 - Putative minichromosome maintenance MCM complex subunit 7, expressed	LOC_Os12g37400.2	506	LOC_Os12g37400.2	0.0363507	1.02552	0.904921	0.981697		LOC_Os12g37400.2	3.06067	8.34359	4.86182e-29	3.68193e-26	Up	18.5423	22.5156	41.0579	36.4223	36.4223	28.4756	250.323	248.336	215.882	0.781848	0.929881	1.66755	1.46412	1.43492	1.24697	9.92963	11.4307	10.1389	MCM7 - Putative minichromosome maintenance MCM complex subunit 7, expressed
expressed protein	LOC_Os07g37850.1	757	LOC_Os07g37850.1	1.96373	3.9007	0.0655091	0.236038		LOC_Os07g37850.1	3.05108	8.2883	0.00530056	0.0334028	Up	4	2	7	10	24	25	3	8	95	0.112739	0.0552113	0.190035	0.268698	0.632014	0.731776	0.0795441	0.246136	2.9823	expressed protein
tetracycline transporter protein, putative, expressed	LOC_Os02g44730.1	914	LOC_Os02g44730.1	2.7194	6.586	4.67553e-07	2.18429e-05	Up	LOC_Os02g44730.1	3.04895	8.27609	2.33822e-08	6.89439e-07	Up	28	23	56	316	316	193	555	85	293	0.653615	0.525867	1.25914	7.03236	6.89211	4.67892	12.1879	2.16598	7.61808	tetracycline transporter protein, putative, expressed
expressed protein	LOC_Os01g24500.1	1137	LOC_Os01g24500.1	2.01615	4.04504	0.00823498	0.0584831		LOC_Os01g24500.1	3.04799	8.2706	4.21279e-05	0.000565641		2	4	1	16	15	5	40	9	17	0.0375301	0.073518	0.0180747	0.286233	0.262992	0.0974415	0.706126	0.184359	0.355314	expressed protein
hypothetical protein	LOC_Os08g03890.1	144	LOC_Os08g03890.1	2.3908	5.24448	0.0477904	0.191565		LOC_Os08g03890.1	3.03825	8.21491	0.00869689	0.0496914	Up	1	0	0	2	3	3	1	3	7	0.148166	0	0	0.282506	0.415308	0.461629	0.139386	0.485222	1.15521	hypothetical protein
expressed protein	LOC_Os02g41961.1	331	LOC_Os02g41961.1	1.68992	3.22639	0.10185	0.305891		LOC_Os02g41961.1	3.03801	8.21357	0.00185659	0.0143195	Up	0	0	3	6	2	4	6	17	4	0	0	0.186262	0.368709	0.120452	0.267773	0.363836	1.1962	0.287181	expressed protein
RIPER9 - Ripening-related family protein precursor, putative, expressed	LOC_Os10g34902.1	651	LOC_Os10g34902.1	-1.92292	-3.7919	0.230183	0.477504		LOC_Os10g34902.1	3.03644	8.20465	0.0252858	0.111486		0	0	1	0	0	0	5	0	6	0	0	0.0315683	0	0	0	0.15416	0	0.219025	RIPER9 - Ripening-related family protein precursor, putative, expressed
DNA damage-binding protein 1, putative, expressed	LOC_Os01g40320.1	273	LOC_Os01g40320.1	1.45899	2.74916	0.346196	0.582872		LOC_Os01g40320.1	3.03218	8.18046	0.0422017	0.16261		0	1	0	1	1	2	1	10	0	0	0.0765476	0	0.0745071	0.0730212	0.162331	0.0735225	0.853137	0	DNA damage-binding protein 1, putative, expressed
expressed protein	LOC_Os01g45430.1	580	LOC_Os01g45430.1	3.26615	9.62073	0.0011009	0.0129277		LOC_Os01g45430.1	3.01848	8.10315	0.00403226	0.0268736		1	0	0	5	5	5	3	2	6	0.036786	0	0	0.175349	0.171852	0.191019	0.103819	0.0803126	0.245837	expressed protein
protein kinase, putative, expressed	LOC_Os04g05470.1	898	LOC_Os04g05470.1	1.45873	2.74866	0.245341	0.496956		LOC_Os04g05470.1	3.01712	8.09552	0.0043335	0.0284898		1	0	0	2	1	1	3	5	3	0.0237593	0	0	0.0453016	0.0221991	0.024675	0.0670544	0.129681	0.0793906	protein kinase, putative, expressed
harpin-induced protein 1 domain containing protein, expressed	LOC_Os06g49650.1	1008	LOC_Os06g49650.1	2.69236	6.46372	0.0137136	0.0842124		LOC_Os06g49650.1	3.00642	8.03569	0.00494515	0.031522		0	1	0	6	2	2	5	3	3	0	0.0207316	0	0.121074	0.0395531	0.0439647	0.0995617	0.0693174	0.070727	harpin-induced protein 1 domain containing protein, expressed
lecithin cholesterol acyltransferase, putative, expressed	LOC_Os02g37770.1	855	LOC_Os02g37770.1	2.34695	5.08748	1.64458e-20	1.35142e-17	Up	LOC_Os02g37770.1	3.00628	8.03491	2.30179e-32	2.48404e-29	Up	35	34	51	247	271	206	445	262.791	304	0.873398	0.831011	1.22585	5.87613	6.31851	5.3387	10.4466	7.15857	8.44952	lecithin cholesterol acyltransferase, putative, expressed
GTPase activating protein, putative, expressed	LOC_Os07g01780.1	274	LOC_Os07g01780.1	1.2868	2.43986	0.0401144	0.170485		LOC_Os07g01780.1	3.00605	8.03362	1.16664e-06	2.3468e-05	Up	5	4	10	11	20	23	63	79	18	0.389341	0.305073	0.750035	0.816587	1.45509	1.85999	4.61501	6.71519	1.56116	GTPase activating protein, putative, expressed
inorganic phosphate transporter, putative, expressed	LOC_Os04g10690.1	1760	LOC_Os04g10690.1	3.53888	11.6227	0.00407628	0.0349962		LOC_Os04g10690.1	3.00464	8.02576	0.0181935	0.0875342		1	0	0	7	1	10	4	1	6	0.0121226	0	0	0.0808994	0.0113266	0.125899	0.0456173	0.0132333	0.0810145	inorganic phosphate transporter, putative, expressed
wall-associated receptor kinase-like 5 precursor, putative, expressed	LOC_Os04g30250.1	752	LOC_Os04g30250.1	2.72611	6.61668	1.86359e-06	6.86982e-05	Up	LOC_Os04g30250.1	3.0028	8.01554	1.38273e-07	3.42447e-06	Up	2.5	3.5	6	39	30	27	55.5	14.5	34	0.0709304	0.0972623	0.16397	1.05489	0.79527	0.795573	1.48135	0.449088	1.07445	wall-associated receptor kinase-like 5 precursor, putative, expressed
wall-associated receptor kinase-like 5 precursor, putative, expressed	LOC_Os04g30250.2	752	LOC_Os04g30250.2	2.72611	6.61668	1.86359e-06	6.86982e-05	Up	LOC_Os04g30250.2	3.0028	8.01554	1.38273e-07	3.42447e-06	Up	2.5	3.5	6	39	30	27	55.5	14.5	34	0.0709304	0.0972623	0.16397	1.05489	0.79527	0.795573	1.48135	0.449088	1.07445	wall-associated receptor kinase-like 5 precursor, putative, expressed
steroid nuclear receptor, ligand-binding, putative, expressed	LOC_Os04g40700.1	610	LOC_Os04g40700.1	-1.2331	-2.35072	0.372876	0.609682		LOC_Os04g40700.1	2.99967	7.99815	0.0200673	0.0942598		3.39131	3.13638	0.000218394	0.0677598	2.59508	0.180545	38.8767	18.1918	0.804085	0.118617	0.107447	7.3577e-06	0.00225945	0.0848072	0.00655827	1.27921	0.694589	0.0313254	steroid nuclear receptor, ligand-binding, putative, expressed
transferase family protein, putative, expressed	LOC_Os12g04080.1	1530	LOC_Os12g04080.1	1.7486	3.36033	0.159243	0.398959		LOC_Os12g04080.1	2.9962	7.97895	0.00658863	0.0399174		1	0	0	2	2	1	6.00401	1	4	0.013945	0	0	0.0265888	0.0260585	0.0144825	0.0787649	0.0152226	0.0621288	transferase family protein, putative, expressed
OsWAK82 - OsWAK receptor-like cytoplasmic kinase OsWAK-RLCK, expressed	LOC_Os09g29540.1	1406	LOC_Os09g29540.1	2.65696	6.30701	5.87696e-06	0.000176926		LOC_Os09g29540.1	2.98807	7.93414	2.73057e-07	6.40253e-06		1	6	2	22	26	22	34	13	31	0.0151749	0.0891785	0.0292332	0.318271	0.368637	0.346714	0.485374	0.215347	0.523963	OsWAK82 - OsWAK receptor-like cytoplasmic kinase OsWAK-RLCK, expressed
retrotransposon protein, putative, unclassified, expressed	LOC_Os05g37670.1	570	LOC_Os05g37670.1	2.84174	7.16884	0.0284712	0.137701		LOC_Os05g37670.1	2.98448	7.91439	0.0213126	0.0988609		1	0	0	5	0	6	5	5	1	0.0374313	0	0	0.178425	0	0.233244	0.176067	0.204304	0.0416917	retrotransposon protein, putative, unclassified, expressed
retrotransposon protein, putative, Ty3-gypsy subclass, expressed	LOC_Os01g28960.1	1149	LOC_Os01g28960.1	3.43559	10.8197	2.24253e-06	8.04016e-05		LOC_Os01g28960.1	2.97673	7.87202	7.61021e-05	0.000950274		2	1	1	24	18	14	9	6	20	0.0371381	0.0181875	0.017886	0.424865	0.312294	0.269987	0.157219	0.121622	0.413651	retrotransposon protein, putative, Ty3-gypsy subclass, expressed
OsFBX233 - F-box domain containing protein, expressed	LOC_Os07g16800.1	1746	LOC_Os07g16800.1	1.59145	3.01352	0.102278	0.306707		LOC_Os07g16800.1	2.97648	7.87066	0.000308372	0.00317016		2	0	0	2	3	3	8	6	5	0.0244397	0	0	0.0232995	0.0342522	0.0380725	0.0919662	0.0800366	0.0680534	OsFBX233 - F-box domain containing protein, expressed
expressed protein	LOC_Os08g16330.1	624	LOC_Os08g16330.1	1.49748	2.8235	0.0330862	0.152637		LOC_Os08g16330.1	2.96562	7.81161	2.40018e-06	4.39206e-05		1	3	2	7	10	4	25	17	10	0.0341921	0.100469	0.0658685	0.228178	0.319468	0.14204	0.804152	0.634521	0.380838	expressed protein
TsetseEP precursor, putative, expressed	LOC_Os05g13850.1	762	LOC_Os05g13850.1	1.82354	3.53948	0.000172858	0.0028888	Up	LOC_Os05g13850.1	2.95841	7.77264	3.78732e-09	1.30165e-07	Up	34	64.4961	39	165	294	132	534	476.495	140	0.951994	1.76878	1.05182	4.40442	7.69137	3.83843	14.0659	14.5642	4.36614	TsetseEP precursor, putative, expressed
retrotransposon protein, putative, Ty3-gypsy subclass, expressed	LOC_Os01g37200.1	634	LOC_Os01g37200.1	2.14101	4.4107	0.0152429	0.0903162		LOC_Os01g37200.1	2.95565	7.75781	0.000654375	0.00602547		0	0	5	13	12	2	15	9	17	0	0	0.162074	0.417075	0.377314	0.0698997	0.474881	0.330624	0.637212	retrotransposon protein, putative, Ty3-gypsy subclass, expressed
Cupin domain containing protein, expressed	LOC_Os08g09000.1	779	LOC_Os08g09000.1	3.31588	9.95819	0.00105164	0.0124852	Up	LOC_Os08g09000.1	2.95249	7.74086	0.00351482	0.0239805		2	0	3	6	13	40	31	6	7	0.0547776	0	0.0791436	0.156666	0.332673	1.13778	0.798743	0.179389	0.213543	Cupin domain containing protein, expressed
proteins of unknown function domain containing protein, expressed	LOC_Os06g12810.1	1133	LOC_Os06g12810.1	2.92609	7.60046	3.01664e-10	4.53726e-08		LOC_Os06g12810.1	2.9432	7.69116	3.33231e-10	1.4172e-08		3	3	4	29	38	26	36	24	23	0.0564939	0.0553332	0.0725541	0.520629	0.668598	0.508485	0.637757	0.493359	0.482417	proteins of unknown function domain containing protein, expressed
expressed protein	LOC_Os12g11710.1	592	LOC_Os12g11710.1	2.14058	4.40938	0.0618434	0.227277		LOC_Os12g11710.1	2.94252	7.68751	0.00822355	0.0475661		0	2	0	7	0	5	9	7	3	0	0.0705996	0	0.240512	0	0.187147	0.305143	0.275396	0.120427	expressed protein
expressed protein	LOC_Os03g36900.1	504	LOC_Os03g36900.1	1.19193	2.28458	0.292076	0.525774		LOC_Os03g36900.1	2.93115	7.6272	0.00327042	0.0225879		0	1	1	2	4	0	4	10	4	0	0.0414633	0.0407757	0.080716	0.158212	0	0.159299	0.462116	0.188605	expressed protein
embryonic protein DC-8, putative, expressed	LOC_Os01g16920.1	508	LOC_Os01g16920.1	2.91998	7.56834	0.000213348	0.00342731	Up	LOC_Os01g16920.1	2.92056	7.57138	0.000233672	0.0024954		1	3	1	31	11	7	13	20	9	0.0419997	0.12341	0.0404546	1.24125	0.431659	0.305329	0.513644	0.916955	0.42102	embryonic protein DC-8, putative, expressed
LTPL72 - Protease inhibitor/seed storage/LTP family protein precursor, expressed	LOC_Os03g46150.2	465	LOC_Os03g46150.2	3.02494	8.13949	1.55565e-05	0.000392935		LOC_Os03g46150.2	2.91799	7.55791	5.07361e-05	0.000666705		2.25001	3.73238e-09	1.25072	14.0625	9	9	9.0625	10	7	0.103239	1.67736e-10	0.0552763	0.615134	0.385834	0.428868	0.391181	0.500874	0.357742	LTPL72 - Protease inhibitor/seed storage/LTP family protein precursor, expressed
pectinesterase inhibitor domain containing protein, expressed	LOC_Os08g04650.1	1113	LOC_Os08g04650.1	1.85785	3.62467	0.000151919	0.00260543	Up	LOC_Os08g04650.1	2.91467	7.54056	4.42592e-09	1.49494e-07	Up	9	23	13	88	77	35	156.001	149	59	0.172527	0.431844	0.240038	1.60823	1.37914	0.696798	2.81329	3.11797	1.25974	pectinesterase inhibitor domain containing protein, expressed
MCM3 - Putative minichromosome maintenance MCM complex subunit 3, expressed	LOC_Os05g39850.1	310	LOC_Os05g39850.1	1.04087	2.05747	0.00279079	0.0263668	Up	LOC_Os05g39850.1	2.90318	7.48071	1.16922e-18	2.34753e-16	Up	13	13	23	44	37	38	114	155	109.045	0.89473	0.876347	1.52475	2.88703	2.37931	2.71617	7.38118	11.6453	8.35928	MCM3 - Putative minichromosome maintenance MCM complex subunit 3, expressed
BED zinc finger family protein, expressed	LOC_Os09g21410.1	1098	LOC_Os09g21410.1	-0.556103	-1.47029	0.476153	0.701649		LOC_Os09g21410.1	2.90211	7.47521	2.40762e-05	0.000345627	Up	3	5	6	2	4	5	18	67	23	0.0582947	0.0951616	0.1123	0.03705	0.0726221	0.100903	0.329043	1.4212	0.497794	BED zinc finger family protein, expressed
expressed protein	LOC_Os12g42670.1	616	LOC_Os12g42670.1	1.97592	3.9338	0.134885	0.358577		LOC_Os12g42670.1	2.89998	7.46418	0.0212939	0.0987946		1	0	0	4	1	1	1	7	2	0.0346361	0	0	0.132081	0.0323616	0.0359711	0.0325838	0.264666	0.0771567	expressed protein
transposon protein, putative, unclassified, expressed	LOC_Os09g14800.1	3729	LOC_Os09g14800.1	0.927657	1.90218	0.462056	0.68878		LOC_Os09g14800.1	2.89853	7.45665	0.0164303	0.0809644		2	1	0	0	0	7	6	10	10	0.0114432	0.00560405	0	0	0	0.0415949	0.0322955	0.0624582	0.0637282	transposon protein, putative, unclassified, expressed
protein kinase domain containing protein, expressed	LOC_Os03g28300.2	2161	LOC_Os03g28300.2	2.47095	5.54408	0.151834	0.387532		LOC_Os03g28300.2	2.89807	7.45428	0.0947912	0.284077		0.448207	0.652651	0.112056	8.60334	0.145476	0.237875	9.18642	0.631027	0.658548	0.00442521	0.00631132	0.00106564	0.080979	0.00134199	0.00243909	0.0853246	0.00680103	0.00724198	protein kinase domain containing protein, expressed
expressed protein	LOC_Os01g35980.1	372	LOC_Os01g35980.1	0.595644	1.51115	0.668067	0.846621		LOC_Os01g35980.1	2.89209	7.42343	0.00721138	0.0429252		0	0	1	1	1	0	3	4	3	0	0	0.0552445	0.0546786	0.0535881	0	0.161868	0.250437	0.191647	expressed protein
POLA4 - Putative DNA polymerase alpha complex subunit, expressed	LOC_Os05g29010.1	639	LOC_Os05g29010.1	0.160714	1.11784	0.83464	0.94936		LOC_Os05g29010.1	2.87654	7.34386	2.02561e-05	0.000296004	Up	1	2	7	3	7	3	15	23	37	0.0333895	0.0654069	0.225128	0.095495	0.218378	0.104029	0.471165	0.838317	1.37602	POLA4 - Putative DNA polymerase alpha complex subunit, expressed
expressed protein	LOC_Os06g42210.1	600	LOC_Os06g42210.1	2.55961	5.89548	0.0238425	0.121901		LOC_Os06g42210.1	2.87439	7.33291	0.0096232	0.0537393		0	0	1	5	2	2	6	2	2	0	0	0.0342516	0.169504	0.0664492	0.0738606	0.200716	0.0776355	0.0792142	expressed protein
BURP domain containing protein, expressed	LOC_Os06g17000.1	1108	LOC_Os06g17000.1	2.75784	6.76384	0.0249207	0.125496		LOC_Os06g17000.1	2.87374	7.32965	0.0192434	0.0911965		0	0	1	1	2	7	6	2	2	0	0	0.0185478	0.0183578	0.0359834	0.139989	0.108691	0.0420409	0.0428958	BURP domain containing protein, expressed
oleosin, putative, expressed	LOC_Os03g49190.1	976	LOC_Os03g49190.1	2.54213	5.82448	0.0230886	0.119169		LOC_Os03g49190.1	2.86979	7.30958	0.00878592	0.0501073		1	0	0	5	3	1	5	2	3	0.0218605	0	0	0.104203	0.0612749	0.0227031	0.102826	0.0477267	0.0730459	oleosin, putative, expressed
retrotransposon protein, putative, Ty3-gypsy subclass, expressed	LOC_Os07g26300.1	1443	LOC_Os07g26300.1	2.39421	5.25688	0.0134426	0.0830174		LOC_Os07g26300.1	2.86335	7.27705	0.002341	0.0172594		0	0	2	4	5	5	4	3	10	0	0	0.0284837	0.0563837	0.0690741	0.0767782	0.0556386	0.0484213	0.164687	retrotransposon protein, putative, Ty3-gypsy subclass, expressed
zinc knuckle domain containing protein, expressed	LOC_Os02g52460.1	434	LOC_Os02g52460.1	0.4112	1.32979	0.475921	0.70145		LOC_Os02g52460.1	2.86244	7.27242	1.63482e-07	4.00968e-06	Up	3	14	7	13	9	16	101	36	53	0.147483	0.674113	0.331467	0.609276	0.413394	0.816892	4.67105	1.93194	2.90209	zinc knuckle domain containing protein, expressed
coiled-coil domain-containing protein 111, putative, expressed	LOC_Os07g28470.2	308	LOC_Os07g28470.2	1.6355	3.10696	0.0669049	0.238511		LOC_Os07g28470.2	2.86005	7.26042	0.000375348	0.00375149		1	2	0	6	1	5	7	8	10	0.0692723	0.135698	0	0.396242	0.0647233	0.359711	0.456173	0.604952	0.771567	coiled-coil domain-containing protein 111, putative, expressed
POEI19 - Pollen Ole e I allergen and extensin family protein precursor, expressed	LOC_Os12g28770.1	1218	LOC_Os12g28770.1	1.03378	2.04738	0.0133529	0.0826507		LOC_Os12g28770.1	2.85874	7.2538	3.41379e-13	2.6268e-11	Up	11	13	8	27	27	25	117	53	80	0.192688	0.223044	0.134982	0.450896	0.441904	0.454807	1.92806	1.01347	1.56087	POEI19 - Pollen Ole e I allergen and extensin family protein precursor, expressed
protein kinase, putative, expressed	LOC_Os02g42620.1	488	LOC_Os02g42620.1	3.31904	9.97999	5.95294e-14	2.25413e-11	Up	LOC_Os02g42620.1	2.85873	7.25376	4.66065e-10	1.90337e-08	Up	2	4	6	42	58	45	29	27	36	0.0874421	0.171291	0.252676	1.75061	2.3693	2.04328	1.19278	1.28862	1.7531	protein kinase, putative, expressed
UDP-glucoronosyl and UDP-glucosyl transferase domain containing protein, expressed	LOC_Os04g44354.1	1064	LOC_Os04g44354.1	2.74832	6.71935	0.142471	0.371807		LOC_Os04g44354.1	2.85558	7.23793	0.129296	0.337015		0.0130736	2.34309	0.0370669	0.000689202	3.83984	13.5904	0.00454577	1.34254	16.1308	0.000262159	0.0460194	0.000715939	1.31754e-05	0.071942	0.283025	8.57528e-05	0.0293879	0.36028	UDP-glucoronosyl and UDP-glucosyl transferase domain containing protein, expressed
disease resistance RPP13-like protein 1, putative, expressed	LOC_Os03g38250.1	1795	LOC_Os03g38250.1	3.21232	9.26837	4.9184e-12	1.23437e-09		LOC_Os03g38250.1	2.85534	7.23673	1.79797e-09	6.62227e-08		9	2	3	64	46	49	33	31	44	0.106976	0.0232841	0.034347	0.72523	0.510863	0.604875	0.369005	0.402234	0.582522	disease resistance RPP13-like protein 1, putative, expressed
expressed protein	LOC_Os03g01016.1	665	LOC_Os03g01016.1	-0.223062	-1.16721	0.882763	0.973811		LOC_Os03g01016.1	2.84985	7.20927	0.0490775	0.180731		2	0.5	1	0.5	1.5	1	24	3	0.5	0.064168	0.0157124	0.0309037	0.0152936	0.0449657	0.0333206	0.72439	0.105071	0.0178679	expressed protein
expressed protein	LOC_Os03g01016.2	665	LOC_Os03g01016.2	-0.223062	-1.16721	0.882763	0.973811		LOC_Os03g01016.2	2.84985	7.20927	0.0490775	0.180731		2	0.5	1	0.5	1.5	1	24	3	0.5	0.064168	0.0157124	0.0309037	0.0152936	0.0449657	0.0333206	0.72439	0.105071	0.0178679	expressed protein
expressed protein	LOC_Os04g40550.1	254	LOC_Os04g40550.1	1.50196	2.83228	0.00346999	0.0311024	Up	LOC_Os04g40550.1	2.84808	7.20041	2.21149e-09	8.00195e-08	Up	3	5	6	20	18	10	48	37	23	0.251998	0.411368	0.485456	1.60161	1.4127	0.87237	3.79306	3.39273	2.15188	expressed protein
OsMADS26 - MADS-box family gene with MIKCc type-box, expressed	LOC_Os08g02070.1	442	LOC_Os08g02070.1	2.43761	5.41745	8.90674e-24	9.61193e-21	Up	LOC_Os08g02070.1	2.84596	7.18983	1.0505e-31	1.00771e-28	Up	44	32	43	245	263	258	366	287	248	2.12393	1.51294	1.9993	11.2747	11.8616	12.934	16.6204	15.1231	13.3338	OsMADS26 - MADS-box family gene with MIKCc type-box, expressed
expressed protein	LOC_Os07g42560.1	416	LOC_Os07g42560.1	1.84106	3.58272	0.0434642	0.179852		LOC_Os07g42560.1	2.83817	7.15114	0.000867415	0.00760433		0	3	0	5	5	4	11	3	11	0	0.150703	0	0.244476	0.239601	0.21306	0.53074	0.167961	0.628382	expressed protein
remorin C-terminal domain containing protein, putative, expressed	LOC_Os11g40210.1	565	LOC_Os11g40210.1	2.15512	4.45406	0.00516979	0.041713		LOC_Os11g40210.1	2.83331	7.12706	0.000149145	0.00169693		1	4	0	8	7	13	15	7	18	0.0377626	0.147947	0	0.288006	0.24698	0.509834	0.532875	0.288557	0.757092	remorin C-terminal domain containing protein, putative, expressed
integral membrane protein DUF6 containing protein, expressed	LOC_Os10g14920.7	1074	LOC_Os10g14920.7	2.00365	4.01012	0.18769	0.4415		LOC_Os10g14920.7	2.83226	7.1219	0.0598363	0.204655		0	0	0.997817	4.98909	0.997817	0.000388573	0	5.9869	2.99345	0	0	0.0190932	0.094488	0.0185207	8.01684e-06	0	0.129831	0.0662357	integral membrane protein DUF6 containing protein, expressed
homologous-pairing protein meu13, putative, expressed	LOC_Os03g50220.1	1135	LOC_Os03g50220.1	0.344242	1.26948	0.194127	0.45123		LOC_Os03g50220.1	2.82684	7.09519	1.13333e-29	9.05969e-27	Up	38	32	50	53	71	56	365	266	260	0.714328	0.58918	0.905329	0.949818	1.24702	1.09327	6.45475	5.45842	5.4438	homologous-pairing protein meu13, putative, expressed
LTPL139 - Protease inhibitor/seed storage/LTP family protein precursor, expressed	LOC_Os10g40430.1	797	LOC_Os10g40430.1	2.9539	7.74839	0.000445198	0.00627215		LOC_Os10g40430.1	2.82555	7.08886	0.00110103	0.00930278		0	0	2	6	8	7	9	3	5	0	0	0.0515708	0.153127	0.200098	0.194614	0.226656	0.0876687	0.149086	LTPL139 - Protease inhibitor/seed storage/LTP family protein precursor, expressed
late embryogenesis abundant protein D-34, putative, expressed	LOC_Os12g43140.1	675	LOC_Os12g43140.1	1.2095	2.31258	0.282402	0.514834		LOC_Os12g43140.1	2.8238	7.08026	0.00443293	0.0289949		0	1	1	2	2	2	7	9	1	0	0.0309593	0.0304459	0.060268	0.059066	0.0656539	0.20815	0.310542	0.0352063	late embryogenesis abundant protein D-34, putative, expressed
nuf2 family protein, expressed	LOC_Os08g06600.1	313	LOC_Os08g06600.1	0.272677	1.20805	0.66437	0.844004		LOC_Os08g06600.1	2.82359	7.07924	2.69623e-08	7.84286e-07	Up	4	5	2	6	5	5	40	20	25	0.272663	0.333826	0.131316	0.389912	0.318447	0.353965	2.56506	1.48822	1.8981	nuf2 family protein, expressed
transposon protein, putative, unclassified, expressed	LOC_Os10g05650.1	933	LOC_Os10g05650.1	0.634623	1.55253	0.559124	0.767456		LOC_Os10g05650.1	2.81978	7.06053	0.00536754	0.0337362		1	3	0	5	3	0	7	20	5	0.022868	0.0671945	0	0.109006	0.064099	0	0.150591	0.499264	0.127354	transposon protein, putative, unclassified, expressed
expressed protein	LOC_Os03g08284.3	488	LOC_Os03g08284.3	1.63461	3.10505	0.0210535	0.11202		LOC_Os03g08284.3	2.81937	7.05856	5.19306e-05	0.000681157	Up	3.60838	0.638181	6.94761	12.1451	4.76196	25.8188	41.9703	28.7323	19.3662	0.157762	0.0273286	0.292582	0.506224	0.194526	1.17233	1.72626	1.3713	0.94308	expressed protein
TsetseEP precursor, putative, expressed	LOC_Os05g13830.1	762	LOC_Os05g13830.1	1.96907	3.91517	2.43903e-06	8.65835e-05	Up	LOC_Os05g13830.1	2.81835	7.05353	4.47339e-11	2.24277e-09	Up	38	65.5039	54	223	316	203	548	485.505	156.119	1.06399	1.79641	1.45637	5.95265	8.26691	5.90304	14.4347	14.8395	4.86884	TsetseEP precursor, putative, expressed
RGA-1, putative, expressed	LOC_Os02g16060.1	3386	LOC_Os02g16060.1	2.20622	4.61465	0.00402298	0.0346281		LOC_Os02g16060.1	2.8156	7.04011	0.000156224	0.00176768		1	1	3	6	6	16.0003	19	12	8	0.0063012	0.00617173	0.0182082	0.0360433	0.0353245	0.104707	0.112629	0.0825422	0.0561471	RGA-1, putative, expressed
expressed protein	LOC_Os07g03040.3	1747	LOC_Os07g03040.3	3.22889	9.37549	8.48161e-15	3.95712e-12	Up	LOC_Os07g03040.3	2.81224	7.02373	2.64096e-11	1.39027e-09		7	6	10	98	87	74	38	75	54	0.08549	0.0717716	0.117636	1.14102	0.992745	0.938584	0.43659	0.999885	0.734556	expressed protein
integral membrane protein DUF6 containing protein, expressed	LOC_Os07g34110.1	546	LOC_Os07g34110.1	2.35525	5.11683	0.029455	0.141119		LOC_Os07g34110.1	2.8122	7.02357	0.00893848	0.0507627		0	3	0	4	6	10	4	3	17	0	0.114821	0	0.149014	0.219063	0.405828	0.147045	0.127971	0.739913	integral membrane protein DUF6 containing protein, expressed
uncharacterized protein At4g06744 precursor, putative, expressed	LOC_Os04g57430.1	1173	LOC_Os04g57430.1	2.64449	6.25275	0.00560476	0.044182		LOC_Os04g57430.1	2.81102	7.01783	0.00327808	0.022621		2	1	3	10	21	15	36.0352	1	11	0.0363783	0.0178154	0.05256	0.173405	0.356889	0.283353	0.616611	0.0198556	0.222853	uncharacterized protein At4g06744 precursor, putative, expressed
ENTH domain containing protein, expressed	LOC_Os08g45230.1	1760	LOC_Os08g45230.1	1.27559	2.42099	0.0182035	0.101892		LOC_Os08g45230.1	2.80137	6.97101	1.21128e-07	3.05953e-06	Up	5	12	7	16	32	22	70	81	28	0.0606132	0.142483	0.0817368	0.184913	0.36245	0.276977	0.798303	1.0719	0.378068	ENTH domain containing protein, expressed
retrotransposon protein, putative, unclassified, expressed	LOC_Os11g20060.1	273	LOC_Os11g20060.1	0.537727	1.45168	0.577863	0.782236		LOC_Os11g20060.1	2.79785	6.95403	0.000623018	0.00578362	Up	1	0	3	2	4	1	5	13	12	0.0781533	0	0.225835	0.149014	0.292085	0.0811655	0.367612	1.10908	1.04458	retrotransposon protein, putative, unclassified, expressed
expressed protein	LOC_Os01g07260.1	335	LOC_Os01g07260.1	0.829594	1.77719	0.0827706	0.272433		LOC_Os01g07260.1	2.79245	6.92806	1.8575e-10	8.25777e-09	Up	5	11	7	14	19	16	86	43	43	0.318446	0.686186	0.429423	0.850048	1.13063	1.0583	5.15272	2.98955	3.05034	expressed protein
transposon protein, putative, Pong sub-class, expressed	LOC_Os11g19864.1	1041	LOC_Os11g19864.1	1.88758	3.70013	0.00224864	0.022304		LOC_Os11g19864.1	2.79109	6.92152	2.35782e-06	4.32187e-05		3	1	5	7	18	15	21	17	28	0.0614866	0.0200744	0.0987078	0.136775	0.344694	0.319282	0.404903	0.380347	0.639192	transposon protein, putative, Pong sub-class, expressed
ion channel nompc, putative, expressed	LOC_Os11g07980.1	669	LOC_Os11g07980.1	2.77923	6.86485	2.93106e-05	0.000659673	Up	LOC_Os11g07980.1	2.78876	6.91033	2.81784e-05	0.000396472	Up	3	6	13	75	50	52	109	14	40	0.0956765	0.187421	0.399346	2.28032	1.48989	1.72231	3.27027	0.487398	1.42088	ion channel nompc, putative, expressed
OsSub13 - Putative Subtilisin homologue, expressed	LOC_Os02g16940.1	727	LOC_Os02g16940.1	2.90988	7.51553	1.78514e-09	2.01199e-07	Up	LOC_Os02g16940.1	2.78629	6.89854	1.2028e-08	3.71929e-07	Up	2	5	7	60	30	37	46	32	25	0.0586956	0.143724	0.197877	1.67872	0.822618	1.12772	1.27001	1.02517	0.817203	OsSub13 - Putative Subtilisin homologue, expressed
avr9/Cf-9 rapidly elicited protein, putative, expressed	LOC_Os03g64130.1	1758	LOC_Os03g64130.1	2.10908	4.31417	0.0039282	0.0340103		LOC_Os03g64130.1	2.7786	6.86187	0.000105911	0.00125831		2	3	2	17	3	17	15	21	16	0.0242729	0.0356613	0.0233799	0.196694	0.0340184	0.214271	0.17126	0.278216	0.216285	avr9/Cf-9 rapidly elicited protein, putative, expressed
expressed protein	LOC_Os10g04570.1	1443	LOC_Os10g04570.1	2.52003	5.73593	2.16443e-11	4.64835e-09	Up	LOC_Os10g04570.1	2.77793	6.85867	1.58385e-13	1.31228e-11	Up	10	11	18	107	82	77	145	62	77	0.147858	0.159302	0.256353	1.50827	1.13281	1.18238	2.0169	1.00071	1.26809	expressed protein
serine palmitoyltransferase 2, putative, expressed	LOC_Os01g70360.1	396	LOC_Os01g70360.1	2.59268	6.03217	0.0328283	0.151903		LOC_Os01g70360.1	2.77693	6.8539	0.0219534	0.101119		0	0	1	2	2	5	1	6	2	0	0	0.0518964	0.102729	0.100681	0.279775	0.0506859	0.352889	0.120022	serine palmitoyltransferase 2, putative, expressed
glycine rich protein family protein, putative, expressed	LOC_Os06g21230.1	313	LOC_Os06g21230.1	1.97666	3.93582	0.00525049	0.0421827		LOC_Os06g21230.1	2.7762	6.85047	4.1001e-05	0.000553091	Up	1	3	2	9	7	13	26	11	9	0.0681657	0.200295	0.131316	0.584869	0.445826	0.920308	1.66729	0.818521	0.683317	glycine rich protein family protein, putative, expressed
RNA methyltransferase protein, putative, expressed	LOC_Os01g09750.2	628	LOC_Os01g09750.2	2.21869	4.6547	0.000440611	0.00621564		LOC_Os01g09750.2	2.7662	6.80314	7.61687e-06	0.000122731		3.30558	4.36469	1.09633	20.9062	20.1319	5.81601	25.552	15.4861	18.5833	0.112305	0.14524	0.0358768	0.677135	0.639052	0.205211	0.816672	0.574332	0.703213	RNA methyltransferase protein, putative, expressed
transposon protein, putative, Pong sub-class, expressed	LOC_Os10g27370.1	729	LOC_Os10g27370.1	0.96663	1.95427	0.228071	0.474797		LOC_Os10g27370.1	2.76567	6.80065	5.71226e-05	0.000741374		1	3	1	2	5	5	17	7	14	0.0292673	0.0859979	0.0281906	0.0558037	0.136727	0.151977	0.468063	0.223641	0.456378	transposon protein, putative, Pong sub-class, expressed
endoglucanase, putative, expressed	LOC_Os08g29770.1	1146	LOC_Os08g29770.1	1.44029	2.71376	0.00643553	0.0488573	Up	LOC_Os08g29770.1	2.76367	6.79123	5.50123e-07	1.203e-05	Up	98	156	220	763.535	494	270	2335.76	426.102	700.032	1.82453	2.84469	3.94521	13.552	8.59317	5.22052	40.9097	8.65986	14.5164	endoglucanase, putative, expressed
receptor-like protein kinase 5 precursor, putative, expressed	LOC_Os02g40180.1	2572	LOC_Os02g40180.1	2.81216	7.02337	0.00131948	0.0148059		LOC_Os02g40180.1	2.75419	6.74673	0.00206628	0.0156045		0	0	2	9	4	6	6	3	7	0	0	0.0159805	0.0711757	0.0310028	0.051691	0.0468234	0.0271664	0.0646772	receptor-like protein kinase 5 precursor, putative, expressed
expressed protein	LOC_Os04g52990.1	589	LOC_Os04g52990.1	1.46425	2.75921	0.256313	0.508942		LOC_Os04g52990.1	2.7507	6.73046	0.0163763	0.080784		0	1	0	1	1	2	1	4	4	0	0.0354796	0	0.0345338	0.0338451	0.07524	0.0340775	0.158171	0.161387	expressed protein
MCM2 - Putative minichromosome maintenance MCM complex subunit 2, expressed	LOC_Os11g29380.1	363	LOC_Os11g29380.1	0.334981	1.26136	0.194915	0.452191		LOC_Os11g29380.1	2.75053	6.72966	9.79149e-28	6.21572e-25	Up	42	46	81	77	102	71	405	372	390	2.46861	2.64817	4.58575	4.31464	5.60151	4.33397	22.394	23.8681	25.5319	MCM2 - Putative minichromosome maintenance MCM complex subunit 2, expressed
major facilitator superfamily antiporter, putative, expressed	LOC_Os12g03860.4	330	LOC_Os12g03860.4	2.01393	4.03881	0.114549	0.330663		LOC_Os12g03860.4	2.7442	6.70017	0.0240291	0.1076		0	0	1	0	5	1	4	3	2	0	0	0.0622756	0	0.302042	0.067146	0.243292	0.211733	0.144026	major facilitator superfamily antiporter, putative, expressed
OsSCP8 - Putative Serine Carboxypeptidase homologue, expressed	LOC_Os02g42310.3	460	LOC_Os02g42310.3	2.55959	5.89538	0.041893	0.175385		LOC_Os02g42310.3	2.74266	6.69304	0.0290348	0.123058		1	0	0	0	5	4	2	2	5	0.0463823	0	0	0	0.216682	0.19268	0.087268	0.101264	0.258307	OsSCP8 - Putative Serine Carboxypeptidase homologue, expressed
RALFL29 - Rapid ALkalinization Factor RALF family protein precursor, expressed	LOC_Os10g42020.1	403	LOC_Os10g42020.1	3.12368	8.71611	5.15875e-08	3.45252e-06	Up	LOC_Os10g42020.1	2.7425	6.6923	1.22913e-06	2.44732e-05	Up	36.6667	42	111.334	774.324	753.991	388.669	790.172	123.334	407.336	1.94123	2.1779	5.67745	39.0821	37.2969	21.3702	39.3549	7.12784	24.02	RALFL29 - Rapid ALkalinization Factor RALF family protein precursor, expressed
RALFL29 - Rapid ALkalinization Factor RALF family protein precursor, expressed	LOC_Os10g42020.2	403	LOC_Os10g42020.2	3.12368	8.71611	5.15875e-08	3.45252e-06	Up	LOC_Os10g42020.2	2.7425	6.6923	1.22913e-06	2.44732e-05	Up	36.6667	42	111.334	774.324	753.991	388.669	790.172	123.334	407.336	1.94123	2.1779	5.67745	39.0821	37.2969	21.3702	39.3549	7.12784	24.02	RALFL29 - Rapid ALkalinization Factor RALF family protein precursor, expressed
RALFL29 - Rapid ALkalinization Factor RALF family protein precursor, expressed	LOC_Os10g42020.3	403	LOC_Os10g42020.3	3.12368	8.71611	5.15875e-08	3.45252e-06	Up	LOC_Os10g42020.3	2.7425	6.6923	1.22913e-06	2.44732e-05	Up	36.6667	42	111.334	774.324	753.991	388.669	790.172	123.334	407.336	1.94123	2.1779	5.67745	39.0821	37.2969	21.3702	39.3549	7.12784	24.02	RALFL29 - Rapid ALkalinization Factor RALF family protein precursor, expressed
drought induced 19 protein, putative, expressed	LOC_Os05g01730.1	841	LOC_Os05g01730.1	3.10711	8.61653	0.0922789	0.285979		LOC_Os05g01730.1	2.74095	6.68512	0.13705	0.350559		8.13198e-18	6.60721e-18	1.57556e-17	2.033e-17	1.4485e-17	2.57449	1.90592e-17	1.72803e-17	1.71633	2.06305e-19	1.64179e-19	3.8501e-19	4.91701e-19	3.43346e-19	0.0678311	4.54875e-19	4.7856e-19	0.0484985	drought induced 19 protein, putative, expressed
drought induced 19 protein, putative, expressed	LOC_Os05g01730.3	841	LOC_Os05g01730.3	3.10711	8.61653	0.0922789	0.285979		LOC_Os05g01730.3	2.74095	6.68512	0.13705	0.350559		8.13198e-18	6.60721e-18	1.57556e-17	2.033e-17	1.4485e-17	2.57449	1.90592e-17	1.72803e-17	1.71633	2.06305e-19	1.64179e-19	3.8501e-19	4.91701e-19	3.43346e-19	0.0678311	4.54875e-19	4.7856e-19	0.0484985	drought induced 19 protein, putative, expressed
expressed protein	LOC_Os05g08000.1	388	LOC_Os05g08000.1	2.00655	4.01821	0.101397	0.30513		LOC_Os05g08000.1	2.74081	6.68447	0.0175472	0.0850987		1	0	0	0	3	3	2	4	3	0.0549893	0	0	0	0.154135	0.171326	0.103462	0.24011	0.183744	expressed protein
expressed protein	LOC_Os06g01190.1	291	LOC_Os06g01190.1	0.301918	1.23278	0.798861	0.930252		LOC_Os06g01190.1	2.73922	6.67707	0.00228394	0.0168906		0	1	1	0	1	2	7	3	6	0	0.0718127	0.0706219	0	0.0685044	0.15229	0.482823	0.24011	0.489985	expressed protein
secretory protein, putative, expressed	LOC_Os10g34910.1	836	LOC_Os10g34910.1	2.19742	4.58659	0.010004	0.067213		LOC_Os10g34910.1	2.7388	6.67515	0.00126444	0.0104584		2	3	2.00053	19	9	12	34	2	17	0.0510427	0.074991	0.049178	0.462283	0.214609	0.31806	0.81631	0.0557192	0.483245	secretory protein, putative, expressed
retrotransposon protein, putative, Ty3-gypsy subclass, expressed	LOC_Os12g10050.1	3336	LOC_Os12g10050.1	3.02526	8.14131	0.094393	0.290384		LOC_Os12g10050.1	2.7385	6.67374	0.133155	0.343938		0	0	0	0	3	0	0	0	2	0	0	0	0	0.017927	0	0	0	0.0142472	retrotransposon protein, putative, Ty3-gypsy subclass, expressed
OsFBX368 - F-box domain containing protein, expressed	LOC_Os10g05210.1	1197	LOC_Os10g05210.1	2.45196	5.47157	0.00427223	0.0362104		LOC_Os10g05210.1	2.73806	6.67172	0.00147796	0.0118895		1.27593	2.86023	6.69762	7.11031	14.9711	46.1843	25.5772	39.5556	9.96651	0.0227428	0.0499345	0.11499	0.120824	0.249328	0.854938	0.428885	0.769655	0.197867	OsFBX368 - F-box domain containing protein, expressed
POLA3 - Putative DNA polymerase alpha complex subunit, expressed	LOC_Os07g22400.2	292	LOC_Os07g22400.2	0.0918722	1.06575	0.89636	0.980343		LOC_Os07g22400.2	2.73721	6.66781	5.96896e-06	9.87211e-05	Up	4	3	4	9	1	4	25	18	35	0.292272	0.2147	0.28152	0.626931	0.0682698	0.303537	1.71846	1.43572	2.84846	POLA3 - Putative DNA polymerase alpha complex subunit, expressed
expressed protein	LOC_Os04g02580.1	925	LOC_Os04g02580.1	3.26458	9.61028	0.000823841	0.010326		LOC_Os04g02580.1	2.73601	6.66224	0.0104657	0.057419		0	1	0	6	5	4	3	2	4	0	0.0225919	0	0.131938	0.107756	0.0958192	0.0650972	0.0503582	0.102764	expressed protein
Core histone H2A/H2B/H3/H4 domain containing protein, putative, expressed	LOC_Os02g45940.1	844	LOC_Os02g45940.1	1.20629	2.30743	2.75439e-06	9.55009e-05	Up	LOC_Os02g45940.1	2.73566	6.66063	1.47805e-26	8.74015e-24	Up	45	34.0049	71	120	161	125	406	306.227	322	1.13758	0.841964	1.72881	2.892	3.80272	3.28172	9.65531	8.45051	9.06646	Core histone H2A/H2B/H3/H4 domain containing protein, putative, expressed
O-methyltransferase, putative, expressed	LOC_Os08g35310.1	401	LOC_Os08g35310.1	3.68523	12.8636	0.04141	0.174074		LOC_Os08g35310.1	2.73338	6.65011	0.132172	0.34231		0	0	0	0	5	0	0	1	1	0	0	0	0	0.248563	0	0	0.0580814	0.0592625	O-methyltransferase, putative, expressed
natural resistance-associated macrophage protein, putative, expressed	LOC_Os01g31870.3	309	LOC_Os01g31870.3	-0.169767	-1.12488	0.910241	0.9824		LOC_Os01g31870.3	2.73314	6.64903	0.0187895	0.0896401		0.00107334	5.21895e-15	0.773562	1.06483e-06	1.27351	3.29849e-05	4.77583	0.578503	2.78541	7.41119e-05	3.52954e-16	0.051448	7.00942e-08	0.082159	2.36532e-06	0.310222	0.0436043	0.214217	natural resistance-associated macrophage protein, putative, expressed
expressed protein	LOC_Os01g14760.1	875	LOC_Os01g14760.1	3.06823	8.38741	0.0022658	0.0224587		LOC_Os01g14760.1	2.73216	6.6445	0.0107123	0.0585198		0	1	0	4	4	5	4	2	3	0	0.0238829	0	0.0929848	0.0911304	0.126618	0.091756	0.0532358	0.0814775	expressed protein
transposon protein, putative, Mutator sub-class, expressed	LOC_Os02g15560.1	663	LOC_Os02g15560.1	2.04936	4.13921	0.0168841	0.0967654		LOC_Os02g15560.1	2.73161	6.64197	0.00126293	0.0104571		2	1	3	12	15	4	31	4	10	0.0643616	0.0315196	0.0929908	0.368153	0.451013	0.133684	0.938493	0.140517	0.358435	transposon protein, putative, Mutator sub-class, expressed
thioredoxin, putative, expressed	LOC_Os03g07226.1	460	LOC_Os03g07226.1	3.59962	12.1226	0.000191273	0.00312398		LOC_Os03g07226.1	2.73014	6.6352	0.0123508	0.0651211		0	1	0	4	9	6	4	2	3	0	0.0454293	0	0.176873	0.390028	0.28902	0.174536	0.101264	0.154984	thioredoxin, putative, expressed
D-mannose binding lectin family protein, expressed	LOC_Os11g03820.1	2722	LOC_Os11g03820.1	1.48621	2.80152	0.00100665	0.0120908		LOC_Os11g03820.1	2.72737	6.62249	2.0838e-09	7.58442e-08	Up	6	12	36	74	54	46	139	141	81	0.0470298	0.0921271	0.271798	0.552973	0.395473	0.374459	1.02497	1.20646	0.707166	D-mannose binding lectin family protein, expressed
OsFBX301 - F-box domain containing protein, expressed	LOC_Os08g38490.1	1155	LOC_Os08g38490.1	4.13699	17.5937	0.0152151	0.0903053		LOC_Os08g38490.1	2.72693	6.62045	0.122656	0.325159		0	0	0	1	6	0	0	1	1	0	0	0	0.0176108	0.103557	0	0	0.0201651	0.0205751	OsFBX301 - F-box domain containing protein, expressed
beta,beta-carotene 9,10-dioxygenase, putative, expressed	LOC_Os01g38580.1	756	LOC_Os01g38580.1	0.554284	1.46844	0.498107	0.719172		LOC_Os01g38580.1	2.72651	6.61854	0.000347493	0.00350964	Up	2	3	4	8.5	6.5	1.5	42.5	6.5	18.5	0.0564441	0.0829266	0.108735	0.228695	0.171397	0.0439647	1.12837	0.20025	0.581533	beta,beta-carotene 9,10-dioxygenase, putative, expressed
beta,beta-carotene 9,10-dioxygenase, putative, expressed	LOC_Os01g38580.2	756	LOC_Os01g38580.2	0.554284	1.46844	0.498107	0.719172		LOC_Os01g38580.2	2.72651	6.61854	0.000347493	0.00350964	Up	2	3	4	8.5	6.5	1.5	42.5	6.5	18.5	0.0564441	0.0829266	0.108735	0.228695	0.171397	0.0439647	1.12837	0.20025	0.581533	beta,beta-carotene 9,10-dioxygenase, putative, expressed
expressed protein	LOC_Os02g13860.1	294	LOC_Os02g13860.1	3.96957	15.6661	0.017562	0.099397		LOC_Os02g13860.1	2.72624	6.61731	0.118178	0.316955		0	0	0	3	0	3	0	0	2	0	0	0	0.207555	0	0.226104	0	0	0.161662	expressed protein
GASR5 - Gibberellin-regulated GASA/GAST/Snakin family protein precursor, expressed	LOC_Os05g31280.1	554	LOC_Os05g31280.1	1.08905	2.12734	0.355874	0.59274		LOC_Os05g31280.1	2.72536	6.61326	0.0152407	0.0765441		0	2	1	1	4	3	3	2	17	0	0.0754422	0.0370956	0.0367156	0.143933	0.11999	0.108691	0.0840818	0.729228	GASR5 - Gibberellin-regulated GASA/GAST/Snakin family protein precursor, expressed
disease resistance protein, putative, expressed	LOC_Os11g40780.1	3165	LOC_Os11g40780.1	3.68672	12.877	0.032651	0.151358		LOC_Os11g40780.1	2.7238	6.6061	0.123175	0.325741		0	0	0	1	4	0	0	2	0	0	0	0	0.00642668	0.025194	0	0	0.0147176	0	disease resistance protein, putative, expressed
FAM10 family protein, putative, expressed	LOC_Os09g23650.1	467	LOC_Os09g23650.1	3.03174	8.17794	0.0764206	0.258338		LOC_Os09g23650.1	2.72321	6.60342	0.11816	0.316926		0	0	0	0	3	0	0	1	1	0	0	0	0	0.128061	0	0	0.0498729	0.0508871	FAM10 family protein, putative, expressed
retrotransposon protein, putative, unclassified, expressed	LOC_Os12g07410.1	673	LOC_Os12g07410.1	3.03174	8.17794	0.0764206	0.258338		LOC_Os12g07410.1	2.72321	6.60342	0.11816	0.316926		0	0	0	0	3	0	0	1	1	0	0	0	0	0.0888623	0	0	0.0346072	0.0353109	retrotransposon protein, putative, unclassified, expressed
expressed protein	LOC_Os01g65710.1	678	LOC_Os01g65710.1	3.68822	12.8903	0.0255763	0.127562		LOC_Os01g65710.1	2.72264	6.60078	0.114796	0.310685		0	0	0	3	2	0	0	0	2	0	0	0	0.0900019	0.0588046	0	0	0	0.0701011	expressed protein
hypothetical protein	LOC_Os09g15860.1	290	LOC_Os09g15860.1	3.06432	8.36476	0.070106	0.244329		LOC_Os09g15860.1	2.72228	6.59916	0.114483	0.310031		0	0	0	0	1	2	0	0	2	0	0	0	0	0.0687406	0.152815	0	0	0.163891	hypothetical protein
Cupin domain containing protein, expressed	LOC_Os03g48780.1	1071	LOC_Os03g48780.1	2.41264	5.32448	0.00574463	0.0450133		LOC_Os03g48780.1	2.72213	6.59846	0.00175507	0.0137057		2	1	2	17	13	4	27	6	5	0.0398429	0.0195121	0.0383771	0.322864	0.241972	0.082757	0.506007	0.13048	0.110944	Cupin domain containing protein, expressed
chalcone synthase, putative, expressed	LOC_Os05g12240.1	983	LOC_Os05g12240.1	3.04887	8.27566	0.070466	0.245287		LOC_Os05g12240.1	2.72154	6.59578	0.113842	0.308721		0	0	0	0	2	1	0	0	2	0	0	0	0	0.0405591	0.0225414	0	0	0.0483505	chalcone synthase, putative, expressed
Skp1 family, dimerisation domain containing protein, expressed	LOC_Os06g02360.1	751	LOC_Os06g02360.1	3.04887	8.27566	0.070466	0.245287		LOC_Os06g02360.1	2.72154	6.59578	0.113842	0.308721		0	0	0	0	2	1	0	0	2	0	0	0	0	0.0530886	0.0295049	0	0	0.063287	Skp1 family, dimerisation domain containing protein, expressed
transposon protein, putative, unclassified, expressed	LOC_Os11g12630.1	769	LOC_Os11g12630.1	3.04887	8.27566	0.070466	0.245287		LOC_Os11g12630.1	2.72154	6.59578	0.113842	0.308721		0	0	0	0	2	1	0	0	2	0	0	0	0	0.051846	0.0288143	0	0	0.0618056	transposon protein, putative, unclassified, expressed
expressed protein	LOC_Os09g39340.1	154	LOC_Os09g39340.1	3.03251	8.18235	0.0708475	0.246297		LOC_Os09g39340.1	2.72074	6.59213	0.113163	0.30859		0	0	0	1	2	0	0	0	2	0	0	0	0.132081	0.258893	0	0	0	0.308627	expressed protein
expressed protein	LOC_Os07g43860.1	192	LOC_Os07g43860.1	3.4157	10.6715	0.0446422	0.182972		LOC_Os07g43860.1	2.72064	6.59163	0.11865	0.317864		0	0	0	0	3	1	0	2	0	0	0	0	0	0.311481	0.115407	0	0.242611	0	expressed protein
expressed protein	LOC_Os07g22940.1	375	LOC_Os07g22940.1	3.40878	10.6205	0.0446426	0.182972		LOC_Os07g22940.1	2.72036	6.59039	0.11829	0.317116		0	0	0	3	0	1	0	2	0	0	0	0	0.162723	0	0.0590885	0	0.124217	0	expressed protein
retrotransposon protein, putative, unclassified, expressed	LOC_Os08g18900.1	615	LOC_Os08g18900.1	3.3994	10.5517	0.0397837	0.1695		LOC_Os08g18900.1	2.72015	6.5894	0.112666	0.308399		0	0	0	2	2	0	0	0	2	0	0	0	0.0661478	0.0648285	0	0	0	0.0772822	retrotransposon protein, putative, unclassified, expressed
glutathione S-transferase, putative, expressed	LOC_Os10g38189.1	375	LOC_Os10g38189.1	3.3994	10.5517	0.0397837	0.1695		LOC_Os10g38189.1	2.72015	6.5894	0.112666	0.308399		0	0	0	2	2	0	0	0	2	0	0	0	0.108482	0.106319	0	0	0	0.126743	glutathione S-transferase, putative, expressed
expressed protein	LOC_Os09g08690.1	501	LOC_Os09g08690.1	4.34502	20.3227	0.00553279	0.0437745		LOC_Os09g08690.1	2.71953	6.58658	0.112159	0.307471		0	0	0	1	5	2	0	0	2	0	0	0	0.0405997	0.19895	0.0884559	0	0	0.0948673	expressed protein
IN2-1 protein, putative, expressed	LOC_Os03g17480.1	294	LOC_Os03g17480.1	0.590551	1.50582	0.673405	0.849693		LOC_Os03g17480.1	2.7191	6.58464	0.0157739	0.0784912		0	1	0	1	0	1	5	2	2	0	0.0710799	0	0.0691851	0	0.075368	0.341354	0.15844	0.161662	IN2-1 protein, putative, expressed
OsWAK7 - OsWAK receptor-like protein kinase, expressed	LOC_Os01g26270.1	1068	LOC_Os01g26270.1	0.583192	1.49816	0.676363	0.851485		LOC_Os01g26270.1	2.71861	6.58239	0.0156563	0.0780588		1	0	0	1	1	0	5	2	2	0.0199774	0	0	0.0190453	0.0186655	0	0.0939683	0.0436154	0.0445024	OsWAK7 - OsWAK receptor-like protein kinase, expressed
aquaporin protein, putative, expressed	LOC_Os01g10600.1	295	LOC_Os01g10600.1	2.55142	5.86211	0.128405	0.350092		LOC_Os01g10600.1	2.71725	6.57619	0.110369	0.305878		0	0	0	0	1	1	0	0	2	0	0	0	0	0.0675755	0.0751125	0	0	0.161114	aquaporin protein, putative, expressed
expressed protein	LOC_Os01g15330.1	197	LOC_Os01g15330.1	1.77	3.41053	0.276599	0.508942		LOC_Os01g15330.1	2.71725	6.57619	0.110369	0.305878		0	0	0	0	1	0	0	0	2	0	0	0	0	0.101192	0	0	0	0.241262	expressed protein
retrotransposon protein, putative, unclassified, expressed	LOC_Os01g16480.1	518	LOC_Os01g16480.1	0	1	1	1		LOC_Os01g16480.1	2.71725	6.57619	0.110369	0.305878		0	0	0	0	0	0	0	0	2	0	0	0	0	0	0	0	0	0.0917539	retrotransposon protein, putative, unclassified, expressed
retrotransposon protein, putative, Ty3-gypsy subclass	LOC_Os01g25950.1	900	LOC_Os01g25950.1	1.768	3.40581	0.276854	0.508942		LOC_Os01g25950.1	2.71725	6.57619	0.110369	0.305878		0	0	0	1	0	0	0	0	2	0	0	0	0.0226005	0	0	0	0	0.0528095	retrotransposon protein, putative, Ty3-gypsy subclass
glutathione S-transferase GSTF1, putative, expressed	LOC_Os01g27300.1	249	LOC_Os01g27300.1	1.768	3.40581	0.276854	0.508942		LOC_Os01g27300.1	2.71725	6.57619	0.110369	0.305878		0	0	0	1	0	0	0	0	2	0	0	0	0.0816885	0	0	0	0	0.190878	glutathione S-transferase GSTF1, putative, expressed
hypothetical protein	LOC_Os01g28220.1	300	LOC_Os01g28220.1	1.78346	3.44251	0.274893	0.508942		LOC_Os01g28220.1	2.71725	6.57619	0.110369	0.305878		0	0	0	0	0	1	0	0	2	0	0	0	0	0	0.0738606	0	0	0.158428	hypothetical protein
retrotransposon protein, putative, unclassified, expressed	LOC_Os01g53170.1	2367	LOC_Os01g53170.1	1.77	3.41053	0.276599	0.508942		LOC_Os01g53170.1	2.71725	6.57619	0.110369	0.305878		0	0	0	0	1	0	0	0	2	0	0	0	0	0.00842196	0	0	0	0.0200796	retrotransposon protein, putative, unclassified, expressed
expressed protein	LOC_Os01g62560.1	1146	LOC_Os01g62560.1	1.78346	3.44251	0.274893	0.508942		LOC_Os01g62560.1	2.71725	6.57619	0.110369	0.305878		0	0	0	0	0	1	0	0	2	0	0	0	0	0	0.0193352	0	0	0.0414734	expressed protein
MYB family transcription factor, putative, expressed	LOC_Os01g63680.1	1109	LOC_Os01g63680.1	0	1	1	1		LOC_Os01g63680.1	2.71725	6.57619	0.110369	0.305878		0	0	0	0	0	0	0	0	2	0	0	0	0	0	0	0	0	0.0428571	MYB family transcription factor, putative, expressed
expressed protein	LOC_Os01g68820.1	742	LOC_Os01g68820.1	1.77	3.41053	0.276599	0.508942		LOC_Os01g68820.1	2.71725	6.57619	0.110369	0.305878		0	0	0	0	1	0	0	0	2	0	0	0	0	0.0268663	0	0	0	0.0640546	expressed protein
expressed protein	LOC_Os02g07140.1	306	LOC_Os02g07140.1	0	1	1	1		LOC_Os02g07140.1	2.71725	6.57619	0.110369	0.305878		0	0	0	0	0	0	0	0	2	0	0	0	0	0	0	0	0	0.155322	expressed protein
MYB family transcription factor, putative, expressed	LOC_Os02g14490.1	647	LOC_Os02g14490.1	2.53526	5.79682	0.130014	0.350092		LOC_Os02g14490.1	2.71725	6.57619	0.110369	0.305878		0	0	0	2	0	0	0	0	2	0	0	0	0.0628762	0	0	0	0	0.0734598	MYB family transcription factor, putative, expressed
expressed protein	LOC_Os02g34140.1	366	LOC_Os02g34140.1	0	1	1	1		LOC_Os02g34140.1	2.71725	6.57619	0.110369	0.305878		0	0	0	0	0	0	0	0	2	0	0	0	0	0	0	0	0	0.129859	expressed protein
expressed protein	LOC_Os02g43320.1	131	LOC_Os02g43320.1	2.55142	5.86211	0.128405	0.350092		LOC_Os02g43320.1	2.71725	6.57619	0.110369	0.305878		0	0	0	0	1	1	0	0	2	0	0	0	0	0.152174	0.169146	0	0	0.362813	expressed protein
OsMADS87 - MADS-box family gene with M-gamma type-box, expressed	LOC_Os03g38610.1	750	LOC_Os03g38610.1	0	1	1	1		LOC_Os03g38610.1	2.71725	6.57619	0.110369	0.305878		0	0	0	0	0	0	0	0	2	0	0	0	0	0	0	0	0	0.0633714	OsMADS87 - MADS-box family gene with M-gamma type-box, expressed
hypothetical protein	LOC_Os03g49290.1	224	LOC_Os03g49290.1	0	1	1	1		LOC_Os03g49290.1	2.71725	6.57619	0.110369	0.305878		0	0	0	0	0	0	0	0	2	0	0	0	0	0	0	0	0	0.212181	hypothetical protein
cupin domain containing protein, expressed	LOC_Os03g57960.1	866	LOC_Os03g57960.1	0	1	1	1		LOC_Os03g57960.1	2.71725	6.57619	0.110369	0.305878		0	0	0	0	0	0	0	0	2	0	0	0	0	0	0	0	0	0.0548828	cupin domain containing protein, expressed
3-ketoacyl-CoA synthase 6, putative, expressed	LOC_Os04g02640.1	1837	LOC_Os04g02640.1	0	1	1	1		LOC_Os04g02640.1	2.71725	6.57619	0.110369	0.305878		0	0	0	0	0	0	0	0	2	0	0	0	0	0	0	0	0	0.0258729	3-ketoacyl-CoA synthase 6, putative, expressed
OsFBX124 - F-box domain containing protein, expressed	LOC_Os04g13040.1	903	LOC_Os04g13040.1	0	1	1	1		LOC_Os04g13040.1	2.71725	6.57619	0.110369	0.305878		0	0	0	0	0	0	0	0	2	0	0	0	0	0	0	0	0	0.052634	OsFBX124 - F-box domain containing protein, expressed
retrotransposon protein, putative, unclassified	LOC_Os04g14980.1	2165	LOC_Os04g14980.1	1.768	3.40581	0.276854	0.508942		LOC_Os04g14980.1	2.71725	6.57619	0.110369	0.305878		0	0	0	1	0	0	0	0	2	0	0	0	0.00939512	0	0	0	0	0.0219531	retrotransposon protein, putative, unclassified
helix-loop-helix DNA-binding domain containing protein, expressed	LOC_Os04g31290.1	556	LOC_Os04g31290.1	1.78346	3.44251	0.274893	0.508942		LOC_Os04g31290.1	2.71725	6.57619	0.110369	0.305878		0	0	0	0	0	1	0	0	2	0	0	0	0	0	0.0398529	0	0	0.085483	helix-loop-helix DNA-binding domain containing protein, expressed
MLO domain containing protein, putative, expressed	LOC_Os04g36680.1	230	LOC_Os04g36680.1	0	1	1	1		LOC_Os04g36680.1	2.71725	6.57619	0.110369	0.305878		0	0	0	0	0	0	0	0	2	0	0	0	0	0	0	0	0	0.206646	MLO domain containing protein, putative, expressed
MYB family transcription factor, putative, expressed	LOC_Os04g50680.1	964	LOC_Os04g50680.1	0	1	1	1		LOC_Os04g50680.1	2.71725	6.57619	0.110369	0.305878		0	0	0	0	0	0	0	0	2	0	0	0	0	0	0	0	0	0.0493034	MYB family transcription factor, putative, expressed
phototropic-responsive NPH3 family protein, putative, expressed	LOC_Os05g08530.1	897	LOC_Os05g08530.1	0	1	1	1		LOC_Os05g08530.1	2.71725	6.57619	0.110369	0.305878		0	0	0	0	0	0	0	0	2	0	0	0	0	0	0	0	0	0.0529861	phototropic-responsive NPH3 family protein, putative, expressed
retrotransposon protein, putative, unclassified, expressed	LOC_Os05g16550.1	463	LOC_Os05g16550.1	0	1	1	1		LOC_Os05g16550.1	2.71725	6.57619	0.110369	0.305878		0	0	0	0	0	0	0	0	2	0	0	0	0	0	0	0	0	0.102653	retrotransposon protein, putative, unclassified, expressed
PROLM1 - Prolamin precursor, expressed	LOC_Os05g26240.1	620	LOC_Os05g26240.1	0	1	1	1		LOC_Os05g26240.1	2.71725	6.57619	0.110369	0.305878		0	0	0	0	0	0	0	0	2	0	0	0	0	0	0	0	0	0.0766589	PROLM1 - Prolamin precursor, expressed
GCRP10 - Glycine and cysteine rich family protein precursor, expressed	LOC_Os05g28780.1	395	LOC_Os05g28780.1	1.768	3.40581	0.276854	0.508942		LOC_Os05g28780.1	2.71725	6.57619	0.110369	0.305878		0	0	0	1	0	0	0	0	2	0	0	0	0.0514948	0	0	0	0	0.120325	GCRP10 - Glycine and cysteine rich family protein precursor, expressed
retrotransposon protein, putative, unclassified, expressed	LOC_Os05g45800.1	3729	LOC_Os05g45800.1	1.768	3.40581	0.276854	0.508942		LOC_Os05g45800.1	2.71725	6.57619	0.110369	0.305878		0	0	0	1	0	0	0	0	2	0	0	0	0.00545466	0	0	0	0	0.0127456	retrotransposon protein, putative, unclassified, expressed
zinc finger, C3HC4 type domain containing protein, expressed	LOC_Os06g06150.1	760	LOC_Os06g06150.1	1.77	3.41053	0.276599	0.508942		LOC_Os06g06150.1	2.71725	6.57619	0.110369	0.305878		0	0	0	0	1	0	0	0	2	0	0	0	0	0.02623	0	0	0	0.0625375	zinc finger, C3HC4 type domain containing protein, expressed
expressed protein	LOC_Os06g07060.1	411	LOC_Os06g07060.1	2.5371	5.8042	0.12983	0.350092		LOC_Os06g07060.1	2.71725	6.57619	0.110369	0.305878		0	0	0	1	1	0	0	0	2	0	0	0	0.0494901	0.0485031	0	0	0	0.115641	expressed protein
retrotransposon protein, putative, unclassified, expressed	LOC_Os06g28310.1	1094	LOC_Os06g28310.1	0	1	1	1		LOC_Os06g28310.1	2.71725	6.57619	0.110369	0.305878		0	0	0	0	0	0	0	0	2	0	0	0	0	0	0	0	0	0.0434447	retrotransposon protein, putative, unclassified, expressed
retrotransposon protein, putative, Ty3-gypsy subclass, expressed	LOC_Os06g29580.1	380	LOC_Os06g29580.1	0	1	1	1		LOC_Os06g29580.1	2.71725	6.57619	0.110369	0.305878		0	0	0	0	0	0	0	0	2	0	0	0	0	0	0	0	0	0.125075	retrotransposon protein, putative, Ty3-gypsy subclass, expressed
transposon protein, putative, unclassified, expressed	LOC_Os06g30700.1	1014	LOC_Os06g30700.1	0	1	1	1		LOC_Os06g30700.1	2.71725	6.57619	0.110369	0.305878		0	0	0	0	0	0	0	0	2	0	0	0	0	0	0	0	0	0.0468723	transposon protein, putative, unclassified, expressed
retrotransposon protein, putative, unclassified	LOC_Os06g32570.1	190	LOC_Os06g32570.1	0	1	1	1		LOC_Os06g32570.1	2.71725	6.57619	0.110369	0.305878		0	0	0	0	0	0	0	0	2	0	0	0	0	0	0	0	0	0.25015	retrotransposon protein, putative, unclassified
aquaporin protein, putative, expressed	LOC_Os06g35930.1	420	LOC_Os06g35930.1	0	1	1	1		LOC_Os06g35930.1	2.71725	6.57619	0.110369	0.305878		0	0	0	0	0	0	0	0	2	0	0	0	0	0	0	0	0	0.113163	aquaporin protein, putative, expressed
ras-related protein, putative, expressed	LOC_Os06g47260.1	256	LOC_Os06g47260.1	0	1	1	1		LOC_Os06g47260.1	2.71725	6.57619	0.110369	0.305878		0	0	0	0	0	0	0	0	1.78258	0	0	0	0	0	0	0	0	0.165475	ras-related protein, putative, expressed
expressed protein	LOC_Os07g14420.1	575	LOC_Os07g14420.1	0	1	1	1		LOC_Os07g14420.1	2.71725	6.57619	0.110369	0.305878		0	0	0	0	0	0	0	0	2	0	0	0	0	0	0	0	0	0.0826583	expressed protein
transposon protein, putative, CACTA, En/Spm sub-class, expressed	LOC_Os07g17510.1	1426	LOC_Os07g17510.1	1.78346	3.44251	0.274893	0.508942		LOC_Os07g17510.1	2.71725	6.57619	0.110369	0.305878		0	0	0	0	0	1	0	0	2	0	0	0	0	0	0.0155387	0	0	0.03333	transposon protein, putative, CACTA, En/Spm sub-class, expressed
expressed protein	LOC_Os07g29560.1	660	LOC_Os07g29560.1	0	1	1	1		LOC_Os07g29560.1	2.71725	6.57619	0.110369	0.305878		0	0	0	0	0	0	0	0	2	0	0	0	0	0	0	0	0	0.0720129	expressed protein
expressed protein	LOC_Os07g30860.1	847	LOC_Os07g30860.1	1.768	3.40581	0.276854	0.508942		LOC_Os07g30860.1	2.71725	6.57619	0.110369	0.305878		0	0	0	1	0	0	0	0	2	0	0	0	0.0240147	0	0	0	0	0.056114	expressed protein
transposon protein, putative, Pong sub-class, expressed	LOC_Os07g31620.1	457	LOC_Os07g31620.1	2.56397	5.91334	0.127165	0.350092		LOC_Os07g31620.1	2.71725	6.57619	0.110369	0.305878		0	0	0	0	0	2	0	0	2	0	0	0	0	0	0.0969724	0	0	0.104001	transposon protein, putative, Pong sub-class, expressed
isocitrate lyase, putative, expressed	LOC_Os07g34520.2	1789	LOC_Os07g34520.2	0	1	1	1		LOC_Os07g34520.2	2.71725	6.57619	0.110369	0.305878		1.48427e-20	0.00159904	8.4847e-10	2.09394e-08	3.07843e-23	3.7925e-14	4.35212e-11	3.62229e-12	2.44666	1.77016e-22	1.86786e-05	9.74672e-12	2.38075e-10	3.43029e-25	4.69732e-16	4.88285e-13	4.71579e-14	0.0325003	isocitrate lyase, putative, expressed
expressed protein	LOC_Os08g10760.1	381	LOC_Os08g10760.1	0	1	1	1		LOC_Os08g10760.1	2.71725	6.57619	0.110369	0.305878		0	0	0	0	0	0	0	0	2	0	0	0	0	0	0	0	0	0.124747	expressed protein
retrotransposon protein, putative, unclassified, expressed	LOC_Os08g15120.1	884	LOC_Os08g15120.1	2.53894	5.8116	0.129645	0.350092		LOC_Os08g15120.1	2.71725	6.57619	0.110369	0.305878		0	0	0	0	2	0	0	0	2	0	0	0	0	0.0451013	0	0	0	0.0537653	retrotransposon protein, putative, unclassified, expressed
expressed protein	LOC_Os08g17110.1	484	LOC_Os08g17110.1	0	1	1	1		LOC_Os08g17110.1	2.71725	6.57619	0.110369	0.305878		0	0	0	0	0	0	0	0	2	0	0	0	0	0	0	0	0	0.0981994	expressed protein
retrotransposon protein, putative, Ty3-gypsy subclass, expressed	LOC_Os08g23040.1	768	LOC_Os08g23040.1	0	1	1	1		LOC_Os08g23040.1	2.71725	6.57619	0.110369	0.305878		0	0	0	0	0	0	0	0	2	0	0	0	0	0	0	0	0	0.0618861	retrotransposon protein, putative, Ty3-gypsy subclass, expressed
resistance protein, putative, expressed	LOC_Os08g28600.1	2071	LOC_Os08g28600.1	1.78346	3.44251	0.274893	0.508942		LOC_Os08g28600.1	2.71725	6.57619	0.110369	0.305878		0	0	0	0	0	1	0	0	2	0	0	0	0	0	0.0106993	0	0	0.0229496	resistance protein, putative, expressed
expressed protein	LOC_Os08g28960.3	706	LOC_Os08g28960.3	2.55142	5.86211	0.128405	0.350092		LOC_Os08g28960.3	2.71725	6.57619	0.110369	0.305878		0	0	0	0	1	1	0	0	2	0	0	0	0	0.0282362	0.0313855	0	0	0.0673209	expressed protein
retrotransposon protein, putative, unclassified, expressed	LOC_Os08g31010.1	2770	LOC_Os08g31010.1	0	1	1	1		LOC_Os08g31010.1	2.71725	6.57619	0.110369	0.305878		0	0	0	0	0	0	0	0	2	0	0	0	0	0	0	0	0	0.0171583	retrotransposon protein, putative, unclassified, expressed
protein binding protein, putative, expressed	LOC_Os08g35070.1	687	LOC_Os08g35070.1	2.5371	5.8042	0.12983	0.350092		LOC_Os08g35070.1	2.71725	6.57619	0.110369	0.305878		0	0	0	1	1	0	0	0	2	0	0	0	0.0296076	0.0290171	0	0	0	0.0691827	protein binding protein, putative, expressed
FAD-binding domain-containing protein, putative, expressed	LOC_Os08g41350.1	348	LOC_Os08g41350.1	0	1	1	1		LOC_Os08g41350.1	2.71725	6.57619	0.110369	0.305878		0	0	0	0	0	0	0	0	2	0	0	0	0	0	0	0	0	0.136576	FAD-binding domain-containing protein, putative, expressed
expressed protein	LOC_Os09g13830.1	561	LOC_Os09g13830.1	1.768	3.40581	0.276854	0.508942		LOC_Os09g13830.1	2.71725	6.57619	0.110369	0.305878		0	0	0	1	0	0	0	0	2	0	0	0	0.0362575	0	0	0	0	0.0847211	expressed protein
expressed protein	LOC_Os09g25520.1	675	LOC_Os09g25520.1	0	1	1	1		LOC_Os09g25520.1	2.71725	6.57619	0.110369	0.305878		0	0	0	0	0	0	0	0	2	0	0	0	0	0	0	0	0	0.0704126	expressed protein
basic region leucine zipper domain containing protein, expressed	LOC_Os09g34880.1	646	LOC_Os09g34880.1	1.78346	3.44251	0.274893	0.508942		LOC_Os09g34880.1	2.71725	6.57619	0.110369	0.305878		0	0	0	0	0	1	0	0	2	0	0	0	0	0	0.0343006	0	0	0.0735736	basic region leucine zipper domain containing protein, expressed
thiol protease SEN102 precursor, putative, expressed	LOC_Os09g39120.1	436	LOC_Os09g39120.1	0	1	1	1		LOC_Os09g39120.1	2.71725	6.57619	0.110369	0.305878		0	0	0	0	0	0	0	0	2	0	0	0	0	0	0	0	0	0.10901	thiol protease SEN102 precursor, putative, expressed
LTPL37 - Protease inhibitor/seed storage/LTP family protein precursor, expressed	LOC_Os10g05720.1	653	LOC_Os10g05720.1	0	1	1	1		LOC_Os10g05720.1	2.71725	6.57619	0.110369	0.305878		0	0	0	3.28128e-12	0	5.46879e-13	0	3.28128e-12	2.28322	0	0	0	1.02209e-13	0	1.85572e-14	0	1.17034e-13	0.0830918	LTPL37 - Protease inhibitor/seed storage/LTP family protein precursor, expressed
OsWAK104 - OsWAK receptor-like protein kinase, expressed	LOC_Os10g06090.1	1148	LOC_Os10g06090.1	0	1	1	1		LOC_Os10g06090.1	2.71725	6.57619	0.110369	0.305878		0	0	0	0	0	0	0	0	2	0	0	0	0	0	0	0	0	0.0414012	OsWAK104 - OsWAK receptor-like protein kinase, expressed
hydrolase, alpha/beta fold family domain containing protein, expressed	LOC_Os10g08840.2	288	LOC_Os10g08840.2	2.53526	5.79682	0.130014	0.350092		LOC_Os10g08840.2	2.71725	6.57619	0.110369	0.305878		1.74592e-22	1.35157e-22	1.96972e-13	2.38097	2.97331e-14	2.26332e-19	9.29107e-18	5.9531e-19	2.04808	1.29343e-23	9.80712e-24	1.40554e-14	0.16816	2.05807e-15	1.74135e-20	6.47524e-19	4.81429e-20	0.168997	hydrolase, alpha/beta fold family domain containing protein, expressed
expressed protein	LOC_Os10g22362.1	606	LOC_Os10g22362.1	0	1	1	1		LOC_Os10g22362.1	2.71725	6.57619	0.110369	0.305878		0	0	0	0	0	0	0	0	2	0	0	0	0	0	0	0	0	0.0784299	expressed protein
expressed protein	LOC_Os10g32800.1	700	LOC_Os10g32800.1	0	1	1	1		LOC_Os10g32800.1	2.71725	6.57619	0.110369	0.305878		0	0	0	0	0	0	0	0	2	0	0	0	0	0	0	0	0	0.0678979	expressed protein
nodulin, putative, expressed	LOC_Os10g34040.1	954	LOC_Os10g34040.1	1.768	3.40581	0.276854	0.508942		LOC_Os10g34040.1	2.71725	6.57619	0.110369	0.305878		0	0	0	1	0	0	0	0	2	0	0	0	0.0213212	0	0	0	0	0.0498203	nodulin, putative, expressed
transposon protein, putative, unclassified, expressed	LOC_Os10g36380.1	2629	LOC_Os10g36380.1	0	1	1	1		LOC_Os10g36380.1	2.71725	6.57619	0.110369	0.305878		0	0	0	0	0	0	0	0	2	0	0	0	0	0	0	0	0	0.0180786	transposon protein, putative, unclassified, expressed
expressed protein	LOC_Os11g01400.1	489	LOC_Os11g01400.1	2.5371	5.8042	0.12983	0.350092		LOC_Os11g01400.1	2.71725	6.57619	0.110369	0.305878		0	0	0	1	1	0	0	0	2	0	0	0	0.041596	0.0407664	0	0	0	0.0971953	expressed protein
expressed protein	LOC_Os11g04650.1	284	LOC_Os11g04650.1	0	1	1	1		LOC_Os11g04650.1	2.71725	6.57619	0.110369	0.305878		0	0	0	0	0	0	0	0	2	0	0	0	0	0	0	0	0	0.167354	expressed protein
retrotransposon protein, putative, Ty3-gypsy subclass, expressed	LOC_Os11g14580.1	2316	LOC_Os11g14580.1	0	1	1	1		LOC_Os11g14580.1	2.71725	6.57619	0.110369	0.305878		0	0	0	0	0	0	0	0	2	0	0	0	0	0	0	0	0	0.0205218	retrotransposon protein, putative, Ty3-gypsy subclass, expressed
NB-ARC/LRR disease resistance protein, putative, expressed	LOC_Os11g29090.1	2533	LOC_Os11g29090.1	2.55142	5.86211	0.128405	0.350092		LOC_Os11g29090.1	2.71725	6.57619	0.110369	0.305878		0	0	0	0	1	1	0	0	2	0	0	0	0	0.00787003	0.00874781	0	0	0.0187637	NB-ARC/LRR disease resistance protein, putative, expressed
hypothetical protein	LOC_Os11g29800.1	170	LOC_Os11g29800.1	0	1	1	1		LOC_Os11g29800.1	2.71725	6.57619	0.110369	0.305878		0	0	0	0	0	0	0	0	2	0	0	0	0	0	0	0	0	0.27958	hypothetical protein
expressed protein	LOC_Os11g35300.1	353	LOC_Os11g35300.1	1.768	3.40581	0.276854	0.508942		LOC_Os11g35300.1	2.71725	6.57619	0.110369	0.305878		0	0	0	1	0	0	0	0	2	0	0	0	0.0576216	0	0	0	0	0.134642	expressed protein
expressed protein	LOC_Os11g41950.1	555	LOC_Os11g41950.1	2.5371	5.8042	0.12983	0.350092		LOC_Os11g41950.1	2.71725	6.57619	0.110369	0.305878		0	0	0	1	1	0	0	0	2	0	0	0	0.0366494	0.0359185	0	0	0	0.085637	expressed protein
CXE carboxylesterase, putative, expressed	LOC_Os12g04140.1	783	LOC_Os12g04140.1	2.53894	5.8116	0.129645	0.350092		LOC_Os12g04140.1	2.71725	6.57619	0.110369	0.305878		0	0	0	0	2	0	0	0	2	0	0	0	0	0.050919	0	0	0	0.0607005	CXE carboxylesterase, putative, expressed
verticillium wilt disease resistance protein precursor, putative, expressed	LOC_Os12g11720.1	3060	LOC_Os12g11720.1	0	1	1	1		LOC_Os12g11720.1	2.71725	6.57619	0.110369	0.305878		0	0	0	0	0	0	0	0	2	0	0	0	0	0	0	0	0	0.0155322	verticillium wilt disease resistance protein precursor, putative, expressed
retrotransposon protein, putative, Ty3-gypsy subclass	LOC_Os12g29130.1	4575	LOC_Os12g29130.1	0	1	1	1		LOC_Os12g29130.1	2.71725	6.57619	0.110369	0.305878		0	0	0	0	0	0	0	0	2	0	0	0	0	0	0	0	0	0.0103887	retrotransposon protein, putative, Ty3-gypsy subclass
ribosomal protein S2, putative, expressed	LOC_Os12g34154.1	1472	LOC_Os12g34154.1	2.53894	5.8116	0.129645	0.350092		LOC_Os12g34154.1	2.71725	6.57619	0.110369	0.305878		0	0	0	0	2	0	0	0	2	0	0	0	0	0.0270853	0	0	0	0.0322884	ribosomal protein S2, putative, expressed
retrotransposon protein, putative, unclassified, expressed	LOC_Os12g36020.1	1278	LOC_Os12g36020.1	0	1	1	1		LOC_Os12g36020.1	2.71725	6.57619	0.110369	0.305878		0	0	0	0	0	0	0	0	2	0	0	0	0	0	0	0	0	0.0371898	retrotransposon protein, putative, unclassified, expressed
nuclear transcription factor Y subunit, putative, expressed	LOC_Os07g06470.2	591	LOC_Os07g06470.2	3.93607	15.3065	0.0138045	0.084563		LOC_Os07g06470.2	2.71704	6.57522	0.111869	0.307471		0	0	0	2	4	0	0	1	1	0	0	0	0.068834	0.134922	0	0	0.0394089	0.0402103	nuclear transcription factor Y subunit, putative, expressed
transposon protein, putative, CACTA, En/Spm sub-class, expressed	LOC_Os02g56830.1	641	LOC_Os02g56830.1	3.40316	10.5792	0.0374442	0.164715		LOC_Os02g56830.1	2.71579	6.56954	0.110744	0.305992		0	0	0	1	3	0	0	1	1	0	0	0	0.0317323	0.0932985	0	0	0.0363349	0.0370737	transposon protein, putative, CACTA, En/Spm sub-class, expressed
expressed protein	LOC_Os07g24160.1	228	LOC_Os07g24160.1	3.40316	10.5792	0.0374442	0.164715		LOC_Os07g24160.1	2.71579	6.56954	0.110744	0.305992		0	0	0	1	3	0	0	1	1	0	0	0	0.0892124	0.2623	0	0	0.102152	0.104229	expressed protein
expressed protein	LOC_Os01g07180.1	702	LOC_Os01g07180.1	2.53526	5.79682	0.130014	0.350092		LOC_Os01g07180.1	2.71554	6.56838	0.110522	0.305878		0	0	0	2	0	0	0	1	1	0	0	0	0.05795	0	0	0	0.0331776	0.0338522	expressed protein
transposon protein, putative, unclassified, expressed	LOC_Os01g16050.1	1424	LOC_Os01g16050.1	2.53894	5.8116	0.129645	0.350092		LOC_Os01g16050.1	2.71554	6.56838	0.110522	0.305878		0	0	0	0	2	0	0	1	1	0	0	0	0	0.0279983	0	0	0.0163558	0.0166884	transposon protein, putative, unclassified, expressed
retrotransposon protein, putative, Ty3-gypsy subclass, expressed	LOC_Os01g18000.1	2815	LOC_Os01g18000.1	0	1	1	1		LOC_Os01g18000.1	2.71554	6.56838	0.110522	0.305878		0	0	0	0	0	0	0	1	1	0	0	0	0	0	0	0	0.00827376	0.00844201	retrotransposon protein, putative, Ty3-gypsy subclass, expressed
expressed protein	LOC_Os01g68400.1	612	LOC_Os01g68400.1	0	1	1	1		LOC_Os01g68400.1	2.71554	6.56838	0.110522	0.305878		0	0	0	0	0	0	0	1	1	0	0	0	0	0	0	0	0.0380566	0.0388305	expressed protein
interferon-related developmental regulator family protein, putative, expressed	LOC_Os02g12700.1	1700	LOC_Os02g12700.1	0	1	1	1		LOC_Os02g12700.1	2.71554	6.56838	0.110522	0.305878		0	0	0	0	0	0	0	1	1	0	0	0	0	0	0	0	0.0137004	0.013979	interferon-related developmental regulator family protein, putative, expressed
transposon protein, putative, CACTA, En/Spm sub-class, expressed	LOC_Os02g28630.1	2156	LOC_Os02g28630.1	0	1	1	1		LOC_Os02g28630.1	2.71554	6.56838	0.110522	0.305878		0	0	0	0	0	0	0	1	1	0	0	0	0	0	0	0	0.0108027	0.0110224	transposon protein, putative, CACTA, En/Spm sub-class, expressed
retrotransposon protein, putative, unclassified, expressed	LOC_Os02g31010.1	643	LOC_Os02g31010.1	1.768	3.40581	0.276854	0.508942		LOC_Os02g31010.1	2.71554	6.56838	0.110522	0.305878		0	0	0	1	0	0	0	1	1	0	0	0	0.0316336	0	0	0	0.0362218	0.0369584	retrotransposon protein, putative, unclassified, expressed
hypothetical protein	LOC_Os03g07390.1	185	LOC_Os03g07390.1	1.78346	3.44251	0.274893	0.508942		LOC_Os03g07390.1	2.71554	6.56838	0.110522	0.305878		0	0	0	0	0	1	0	1	1	0	0	0	0	0	0.119774	0	0.125895	0.128455	hypothetical protein
retrotransposon protein, putative, unclassified, expressed	LOC_Os03g27420.1	339	LOC_Os03g27420.1	0	1	1	1		LOC_Os03g27420.1	2.71554	6.56838	0.110522	0.305878		0	0	0	0	0	0	0	1	1	0	0	0	0	0	0	0	0.068704	0.0701011	retrotransposon protein, putative, unclassified, expressed
expressed protein	LOC_Os03g32150.1	283	LOC_Os03g32150.1	0	1	1	1		LOC_Os03g32150.1	2.71554	6.56838	0.110522	0.305878		0	0	0	0	0	0	0	1	1	0	0	0	0	0	0	0	0.0822991	0.0839727	expressed protein
transposon protein, putative, CACTA, En/Spm sub-class, expressed	LOC_Os03g60020.1	1422	LOC_Os03g60020.1	0	1	1	1		LOC_Os03g60020.1	2.71554	6.56838	0.110522	0.305878		0	0	0	0	0	0	0	1	1	0	0	0	0	0	0	0	0.0163788	0.0167119	transposon protein, putative, CACTA, En/Spm sub-class, expressed
transposon protein, putative, unclassified, expressed	LOC_Os03g63170.1	252	LOC_Os03g63170.1	0	1	1	1		LOC_Os03g63170.1	2.71554	6.56838	0.110522	0.305878		0	0	0	0	0	0	0	1	1	0	0	0	0	0	0	0	0.0924232	0.0943026	transposon protein, putative, unclassified, expressed
expressed protein	LOC_Os04g08160.1	1296	LOC_Os04g08160.1	0	1	1	1		LOC_Os04g08160.1	2.71554	6.56838	0.110522	0.305878		0	0	0	0	0	0	0	1	1	0	0	0	0	0	0	0	0.0179712	0.0183366	expressed protein
resistance protein LR10, putative, expressed	LOC_Os04g11780.1	1113	LOC_Os04g11780.1	0	1	1	1		LOC_Os04g11780.1	2.71554	6.56838	0.110522	0.305878		0	0	0	0	0	0	0	1	1	0	0	0	0	0	0	0	0.020926	0.0213515	resistance protein LR10, putative, expressed
expressed protein	LOC_Os04g42230.1	651	LOC_Os04g42230.1	1.77	3.41053	0.276599	0.508942		LOC_Os04g42230.1	2.71554	6.56838	0.110522	0.305878		0	0	0	0	1	0	0	1	1	0	0	0	0	0.0306218	0	0	0.0357767	0.0365042	expressed protein
pectinesterase, putative, expressed	LOC_Os04g43370.1	377	LOC_Os04g43370.1	1.768	3.40581	0.276854	0.508942		LOC_Os04g43370.1	2.71554	6.56838	0.110522	0.305878		0	0	0	1	0	0	0	1	1	0	0	0	0.0539534	0	0	0	0.0617789	0.0630352	pectinesterase, putative, expressed
expressed protein	LOC_Os04g52680.1	212	LOC_Os04g52680.1	1.77	3.41053	0.276599	0.508942		LOC_Os04g52680.1	2.71554	6.56838	0.110522	0.305878		0	0	0	0	1	0	0	1	1	0	0	0	0	0.094032	0	0	0.109862	0.112096	expressed protein
glycine-rich RNA-binding, abscisic acid-inducible protein, putative, expressed	LOC_Os04g55980.1	234	LOC_Os04g55980.1	0	1	1	1		LOC_Os04g55980.1	2.71554	6.56838	0.110522	0.305878		0	0	0	0	0	0	0	1	1	0	0	0	0	0	0	0	0.0995327	0.101557	glycine-rich RNA-binding, abscisic acid-inducible protein, putative, expressed
transposon protein, putative, CACTA, En/Spm sub-class, expressed	LOC_Os05g14000.1	1100	LOC_Os05g14000.1	0	1	1	1		LOC_Os05g14000.1	2.71554	6.56838	0.110522	0.305878		0	0	0	0	0	0	0	1	1	0	0	0	0	0	0	0	0.0211733	0.0216039	transposon protein, putative, CACTA, En/Spm sub-class, expressed
retrotransposon protein, putative, unclassified, expressed	LOC_Os05g25330.1	878	LOC_Os05g25330.1	0	1	1	1		LOC_Os05g25330.1	2.71554	6.56838	0.110522	0.305878		0	0	0	0	0	0	0	1	1	0	0	0	0	0	0	0	0.0265269	0.0270664	retrotransposon protein, putative, unclassified, expressed
expressed protein	LOC_Os06g19430.1	957	LOC_Os06g19430.1	0	1	1	1		LOC_Os06g19430.1	2.71554	6.56838	0.110522	0.305878		0	0	0	0	0	0	0	1	1	0	0	0	0	0	0	0	0.0243371	0.024832	expressed protein
expressed protein	LOC_Os06g24430.1	624	LOC_Os06g24430.1	0	1	1	1		LOC_Os06g24430.1	2.71554	6.56838	0.110522	0.305878		0	0	0	0	0	0	0	1	1	0	0	0	0	0	0	0	0.0373248	0.0380838	expressed protein
helix-loop-helix DNA-binding domain containing protein, expressed	LOC_Os06g33450.1	2487	LOC_Os06g33450.1	0	1	1	1		LOC_Os06g33450.1	2.71554	6.56838	0.110522	0.305878		0	0	0	0	0	0	0	1	1	0	0	0	0	0	0	0	0.00936496	0.00955539	helix-loop-helix DNA-binding domain containing protein, expressed
transposon protein, putative, CACTA, En/Spm sub-class, expressed	LOC_Os06g35150.1	2525	LOC_Os06g35150.1	1.78346	3.44251	0.274893	0.508942		LOC_Os06g35150.1	2.71554	6.56838	0.110522	0.305878		0	0	0	0	0	1	0	1	1	0	0	0	0	0	0.00877552	0	0.00922402	0.00941159	transposon protein, putative, CACTA, En/Spm sub-class, expressed
conserved hypothetical protein	LOC_Os07g25022.1	249	LOC_Os07g25022.1	0	1	1	1		LOC_Os07g25022.1	2.71554	6.56838	0.110522	0.305878		0	0	0	0	0	0	0	1	1	0	0	0	0	0	0	0	0.0935367	0.0954388	conserved hypothetical protein
TKL_IRAK_DUF26-la.3 - DUF26 kinases have homology to DUF26 containing loci, expressed	LOC_Os07g30510.1	886	LOC_Os07g30510.1	0	1	1	1		LOC_Os07g30510.1	2.71554	6.56838	0.110522	0.305878		0	0	0	0	0	0	0	1	1	0	0	0	0	0	0	0	0.0262874	0.026822	TKL_IRAK_DUF26-la.3 - DUF26 kinases have homology to DUF26 containing loci, expressed
transcription initiation factor IID, putative, expressed	LOC_Os07g42150.1	963	LOC_Os07g42150.1	1.78346	3.44251	0.274893	0.508942		LOC_Os07g42150.1	2.71554	6.56838	0.110522	0.305878		0	0	0	0	0	1	0	1	1	0	0	0	0	0	0.0230095	0	0.0241855	0.0246773	transcription initiation factor IID, putative, expressed
hypothetical protein	LOC_Os08g26370.1	175	LOC_Os08g26370.1	1.77	3.41053	0.276599	0.508942		LOC_Os08g26370.1	2.71554	6.56838	0.110522	0.305878		0	0	0	0	1	0	0	1	1	0	0	0	0	0.113913	0	0	0.133089	0.135796	hypothetical protein
hydrophobic protein, putative, expressed	LOC_Os09g15365.1	117	LOC_Os09g15365.1	2.55142	5.86211	0.128405	0.350092		LOC_Os09g15365.1	2.71554	6.56838	0.110522	0.305878		0	0	0	0	1	1	0	1	1	0	0	0	0	0.170383	0.189386	0	0.199065	0.203113	hydrophobic protein, putative, expressed
retrotransposon protein, putative, unclassified, expressed	LOC_Os10g01350.1	882	LOC_Os10g01350.1	0	1	1	1		LOC_Os10g01350.1	2.71554	6.56838	0.110522	0.305878		0	0	0	0	0	0	0	1	1	0	0	0	0	0	0	0	0.0264066	0.0269436	retrotransposon protein, putative, unclassified, expressed
POEI9 - Pollen Ole e I allergen and extensin family protein precursor, expressed	LOC_Os10g05910.1	684	LOC_Os10g05910.1	0	1	1	1		LOC_Os10g05910.1	2.71554	6.56838	0.110522	0.305878		0	0	0	0	0	0	0	1	1	0	0	0	0	0	0	0	0.0340507	0.0347431	POEI9 - Pollen Ole e I allergen and extensin family protein precursor, expressed
expressed protein	LOC_Os10g11240.1	387	LOC_Os10g11240.1	0	1	1	1		LOC_Os10g11240.1	2.71554	6.56838	0.110522	0.305878		0	0	0	0	0	0	0	1	1	0	0	0	0	0	0	0	0.0601825	0.0614064	expressed protein
retrotransposon protein, putative, Ty1-copia subclass	LOC_Os10g30832.1	321	LOC_Os10g30832.1	0	1	1	1		LOC_Os10g30832.1	2.71554	6.56838	0.110522	0.305878		0	0	0	0	0	0	0	1	1	0	0	0	0	0	0	0	0.0725565	0.074032	retrotransposon protein, putative, Ty1-copia subclass
thiamine pyrophosphate enzyme, N-terminal TPP binding domain containing protein, expressed	LOC_Os10g33980.1	548	LOC_Os10g33980.1	0	1	1	1		LOC_Os10g33980.1	2.71554	6.56838	0.110522	0.305878		0	0	0	0	0	0	0	1	1	0	0	0	0	0	0	0	0.0425012	0.0433654	thiamine pyrophosphate enzyme, N-terminal TPP binding domain containing protein, expressed
retrotransposon protein, putative, unclassified, expressed	LOC_Os11g02030.1	699	LOC_Os11g02030.1	2.53894	5.8116	0.129645	0.350092		LOC_Os11g02030.1	2.71554	6.56838	0.110522	0.305878		0	0	0	0	2	0	0	1	1	0	0	0	0	0.057038	0	0	0.03332	0.0339975	retrotransposon protein, putative, unclassified, expressed
DEFL31 - Defensin and Defensin-like DEFL family, expressed	LOC_Os11g08260.1	351	LOC_Os11g08260.1	1.768	3.40581	0.276854	0.508942		LOC_Os11g08260.1	2.71554	6.56838	0.110522	0.305878		0	0	0	1	0	0	0	1	1	0	0	0	0.05795	0	0	0	0.0663551	0.0677044	DEFL31 - Defensin and Defensin-like DEFL family, expressed
TKL_IRAK_DUF26-la.7 - DUF26 kinases have homology to DUF26 containing loci, expressed	LOC_Os11g38850.1	1024	LOC_Os11g38850.1	1.77	3.41053	0.276599	0.508942		LOC_Os11g38850.1	2.71554	6.56838	0.110522	0.305878		0	0	0	0	1	0	0	1	1	0	0	0	0	0.0194676	0	0	0.0227448	0.0232073	TKL_IRAK_DUF26-la.7 - DUF26 kinases have homology to DUF26 containing loci, expressed
transposon protein, putative, unclassified, expressed	LOC_Os11g40360.1	2073	LOC_Os11g40360.1	2.53894	5.8116	0.129645	0.350092		LOC_Os11g40360.1	2.71554	6.56838	0.110522	0.305878		0	0	0	0	2	0	0	1	1	0	0	0	0	0.0192328	0	0	0.0112352	0.0114637	transposon protein, putative, unclassified, expressed
retrotransposon protein, putative, Ty1-copia subclass, expressed	LOC_Os12g02780.1	438	LOC_Os12g02780.1	0	1	1	1		LOC_Os12g02780.1	2.71554	6.56838	0.110522	0.305878		0	0	0	0	0	0	0	1	1	0	0	0	0	0	0	0	0.053175	0.0542563	retrotransposon protein, putative, Ty1-copia subclass, expressed
Lg106, putative, expressed	LOC_Os12g24580.1	78	LOC_Os12g24580.1	1.78346	3.44251	0.274893	0.508942		LOC_Os12g24580.1	2.71554	6.56838	0.110522	0.305878		0	0	0	0	0	1	0	1	1	0	0	0	0	0	0.284079	0	0.298598	0.30467	Lg106, putative, expressed
retrotransposon protein, putative, unclassified, expressed	LOC_Os12g38020.1	1563	LOC_Os12g38020.1	0	1	1	1		LOC_Os12g38020.1	2.71554	6.56838	0.110522	0.305878		0	0	0	0	0	0	0	1	1	0	0	0	0	0	0	0	0.0149012	0.0152043	retrotransposon protein, putative, unclassified, expressed
CHCH domain containing protein, expressed	LOC_Os12g44080.1	499	LOC_Os12g44080.1	1.78346	3.44251	0.274893	0.508942		LOC_Os12g44080.1	2.71554	6.56838	0.110522	0.305878		0	0	0	0	0	1	0	1	1	0	0	0	0	0	0.0444052	0	0.0466746	0.0476238	CHCH domain containing protein, expressed
transporter family protein, putative, expressed	LOC_Os11g41850.1	1292	LOC_Os11g41850.1	3.42403	10.7334	0.0346045	0.157521		LOC_Os11g41850.1	2.7151	6.56637	0.108771	0.305878		0	0	0	1	1	2	0	0	2	0	0	0	0.0157434	0.0154294	0.0343006	0	0	0.0367868	transporter family protein, putative, expressed
POLA3 - Putative DNA polymerase alpha complex subunit, expressed	LOC_Os07g22400.1	410	LOC_Os07g22400.1	0.486112	1.40067	0.168525	0.412564		LOC_Os07g22400.1	2.71472	6.56464	8.64148e-17	1.2863e-14	Up	14	10	31	32	31	27	132	131	108	0.728542	0.509695	1.55385	1.58755	1.50726	1.4592	6.46209	7.44165	6.25985	POLA3 - Putative DNA polymerase alpha complex subunit, expressed
cysteine protease, putative, expressed	LOC_Os04g33290.1	269	LOC_Os04g33290.1	3.41324	10.6534	0.0346757	0.1577		LOC_Os04g33290.1	2.71451	6.56372	0.108355	0.305372		0	0	0	2	1	1	0	0	2	0	0	0	0.15123	0.074107	0.0823725	0	0	0.176686	cysteine protease, putative, expressed
ICE-like protease p20 domain containing protein, putative, expressed	LOC_Os11g04010.1	1653	LOC_Os11g04010.1	2.33386	5.04151	9.07616e-06	0.000253915	Up	LOC_Os11g04010.1	2.71449	6.56362	3.55778e-07	8.08562e-06	Up	54	55	175	558	590	477	1118	202	596	0.696997	0.695319	2.17569	6.86628	7.11526	6.39411	13.5754	2.84616	8.56836	ICE-like protease p20 domain containing protein, putative, expressed
RING-H2 finger protein ATL4O precursor, putative, expressed	LOC_Os02g35440.1	585	LOC_Os02g35440.1	3.94881	15.4423	0.011	0.0719447		LOC_Os02g35440.1	2.71384	6.56065	0.107882	0.304494		0	0	0	2	3	1	0	0	2	0	0	0	0.0695399	0.10223	0.0378773	0	0	0.0812453	RING-H2 finger protein ATL4O precursor, putative, expressed
POEI34 - Pollen Ole e I allergen and extensin family protein precursor, putative, expressed	LOC_Os01g06960.1	596	LOC_Os01g06960.1	0	1	1	1		LOC_Os01g06960.1	2.71383	6.56059	0.110675	0.305878		0	0	0	0	0	0	0	2	0	0	0	0	0	0	0	0	0.0781565	0	POEI34 - Pollen Ole e I allergen and extensin family protein precursor, putative, expressed
expressed protein	LOC_Os01g19120.1	640	LOC_Os01g19120.1	2.53894	5.8116	0.129645	0.350092		LOC_Os01g19120.1	2.71383	6.56059	0.110675	0.305878		0	0	0	0	2	0	0	2	0	0	0	0	0	0.0622962	0	0	0.0727833	0	expressed protein
expressed protein	LOC_Os01g20010.1	267	LOC_Os01g20010.1	0	1	1	1		LOC_Os01g20010.1	2.71383	6.56059	0.110675	0.305878		0	0	0	0	0	0	0	2	0	0	0	0	0	0	0	0	0.174462	0	expressed protein
retrotransposon protein, putative, unclassified, expressed	LOC_Os01g23900.1	4569	LOC_Os01g23900.1	0	1	1	1		LOC_Os01g23900.1	2.71383	6.56059	0.110675	0.305878		0	0	0	0	0	0	0	2	0	0	0	0	0	0	0	0	0.0101951	0	retrotransposon protein, putative, unclassified, expressed
expressed protein	LOC_Os01g24240.1	1775	LOC_Os01g24240.1	0	1	1	1		LOC_Os01g24240.1	2.71383	6.56059	0.110675	0.305878		0	0	0	0	0	0	0	2	0	0	0	0	0	0	0	0	0.026243	0	expressed protein
ferredoxin-nitrite reductase, putative, expressed	LOC_Os01g25520.1	166	LOC_Os01g25520.1	0	1	1	1		LOC_Os01g25520.1	2.71383	6.56059	0.110675	0.305878		0	0	0	0	0	0	0	2	0	0	0	0	0	0	0	0	0.28061	0	ferredoxin-nitrite reductase, putative, expressed
expressed protein	LOC_Os01g31780.1	246	LOC_Os01g31780.1	2.53894	5.8116	0.129645	0.350092		LOC_Os01g31780.1	2.71383	6.56059	0.110675	0.305878		0	0	0	0	2	0	0	2	0	0	0	0	0	0.162071	0	0	0.189355	0	expressed protein
MEGL19 - Maternally expressed gene MEG family protein precursor, putative, expressed	LOC_Os01g33550.1	329	LOC_Os01g33550.1	1.78346	3.44251	0.274893	0.508942		LOC_Os01g33550.1	2.71383	6.56059	0.110675	0.305878		0	0	0	0	0	1	0	2	0	0	0	0	0	0	0.0673501	0	0.141584	0	MEGL19 - Maternally expressed gene MEG family protein precursor, putative, expressed
expressed protein	LOC_Os01g34980.1	738	LOC_Os01g34980.1	1.768	3.40581	0.276854	0.508942		LOC_Os01g34980.1	2.71383	6.56059	0.110675	0.305878		0	0	0	1	0	0	0	2	0	0	0	0	0.0275616	0	0	0	0.0631183	0	expressed protein
transposon protein, putative, CACTA, En/Spm sub-class, expressed	LOC_Os01g55480.1	1474	LOC_Os01g55480.1	0	1	1	1		LOC_Os01g55480.1	2.71383	6.56059	0.110675	0.305878		0	0	0	0	0	0	0	2	0	0	0	0	0	0	0	0	0.031602	0	transposon protein, putative, CACTA, En/Spm sub-class, expressed
RNA recognition motif containing protein, putative, expressed	LOC_Os01g56120.1	426	LOC_Os01g56120.1	0	1	1	1		LOC_Os01g56120.1	2.71383	6.56059	0.110675	0.305878		0	0	0	0	0	0	0	2	0	0	0	0	0	0	0	0	0.109346	0	RNA recognition motif containing protein, putative, expressed
expressed protein	LOC_Os01g59009.1	337	LOC_Os01g59009.1	0	1	1	1		LOC_Os01g59009.1	2.71383	6.56059	0.110675	0.305878		0	0	0	0	0	0	0	2	0	0	0	0	0	0	0	0	0.138223	0	expressed protein
expressed protein	LOC_Os01g73650.1	125	LOC_Os01g73650.1	2.53526	5.79682	0.130014	0.350092		LOC_Os01g73650.1	2.71383	6.56059	0.110675	0.305878		0	0	0	2	0	0	0	2	0	0	0	0	0.325447	0	0	0	0.37265	0	expressed protein
expressed protein	LOC_Os02g12640.1	393	LOC_Os02g12640.1	1.78346	3.44251	0.274893	0.508942		LOC_Os02g12640.1	2.71383	6.56059	0.110675	0.305878		0	0	0	0	0	1	0	2	0	0	0	0	0	0	0.0563822	0	0.118527	0	expressed protein
expressed protein	LOC_Os02g12930.1	194	LOC_Os02g12930.1	0	1	1	1		LOC_Os02g12930.1	2.71383	6.56059	0.110675	0.305878		0	0	0	0	0	0	0	2	0	0	0	0	0	0	0	0	0.24011	0	expressed protein
terpene synthase, putative, expressed	LOC_Os02g26014.1	476	LOC_Os02g26014.1	0	1	1	1		LOC_Os02g26014.1	2.71383	6.56059	0.110675	0.305878		0	0	0	0	0	0	0	2	0	0	0	0	0	0	0	0	0.0978599	0	terpene synthase, putative, expressed
retrotransposon protein, putative, unclassified, expressed	LOC_Os02g30340.1	2526	LOC_Os02g30340.1	1.78346	3.44251	0.274893	0.508942		LOC_Os02g30340.1	2.71383	6.56059	0.110675	0.305878		0	0	0	0	0	1	0	2	0	0	0	0	0	0	0.00877205	0	0.0184407	0	retrotransposon protein, putative, unclassified, expressed
apomixis-related protein Pca21, putative, expressed	LOC_Os02g34920.1	159	LOC_Os02g34920.1	0	1	1	1		LOC_Os02g34920.1	2.71383	6.56059	0.110675	0.305878		0	0	0	0	0	0	0	2	0	0	0	0	0	0	0	0	0.292964	0	apomixis-related protein Pca21, putative, expressed
expressed protein	LOC_Os02g43140.1	187	LOC_Os02g43140.1	2.5371	5.8042	0.12983	0.350092		LOC_Os02g43140.1	2.71383	6.56059	0.110675	0.305878		0	0	0	1	1	0	0	2	0	0	0	0	0.108772	0.106603	0	0	0.249098	0	expressed protein
retrotransposon protein, putative, unclassified, expressed	LOC_Os02g49110.1	1152	LOC_Os02g49110.1	1.77	3.41053	0.276599	0.508942		LOC_Os02g49110.1	2.71383	6.56059	0.110675	0.305878		0	0	0	0	1	0	0	2	0	0	0	0	0	0.0173045	0	0	0.0404352	0	retrotransposon protein, putative, unclassified, expressed
expressed protein	LOC_Os03g15330.1	477	LOC_Os03g15330.1	0	1	1	1		LOC_Os03g15330.1	2.71383	6.56059	0.110675	0.305878		0	0	0	0	0	0	0	2	0	0	0	0	0	0	0	0	0.0976547	0	expressed protein
expressed protein	LOC_Os03g18660.1	1028	LOC_Os03g18660.1	2.55142	5.86211	0.128405	0.350092		LOC_Os03g18660.1	2.71383	6.56059	0.110675	0.305878		0	0	0	0	1	1	0	2	0	0	0	0	0	0.0193918	0.0215547	0	0.0453125	0	expressed protein
RING-H2 finger protein, putative, expressed	LOC_Os03g22080.1	799	LOC_Os03g22080.1	1.768	3.40581	0.276854	0.508942		LOC_Os03g22080.1	2.71383	6.56059	0.110675	0.305878		0	0	0	1	0	0	0	2	0	0	0	0	0.0254574	0	0	0	0.0582995	0	RING-H2 finger protein, putative, expressed
expressed protein	LOC_Os03g28180.1	215	LOC_Os03g28180.1	0	1	1	1		LOC_Os03g28180.1	2.71383	6.56059	0.110675	0.305878		0	0	0	0	0	0	0	2	0	0	0	0	0	0	0	0	0.216657	0	expressed protein
lipase family protein, expressed	LOC_Os03g50410.1	519	LOC_Os03g50410.1	0	1	1	1		LOC_Os03g50410.1	2.71383	6.56059	0.110675	0.305878		0	0	0	0	0	0	0	2	0	0	0	0	0	0	0	0	0.089752	0	lipase family protein, expressed
expressed protein	LOC_Os03g56520.1	448	LOC_Os03g56520.1	0	1	1	1		LOC_Os03g56520.1	2.71383	6.56059	0.110675	0.305878		0	0	0	0	0	0	0	2	0	0	0	0	0	0	0	0	0.103976	0	expressed protein
retrotransposon protein, putative, Ty1-copia subclass, expressed	LOC_Os03g64080.1	1706	LOC_Os03g64080.1	1.77	3.41053	0.276599	0.508942		LOC_Os03g64080.1	2.71383	6.56059	0.110675	0.305878		0	0	0	0	1	0	0	2	0	0	0	0	0	0.0116851	0	0	0.0273044	0	retrotransposon protein, putative, Ty1-copia subclass, expressed
expressed protein	LOC_Os04g10940.1	547	LOC_Os04g10940.1	0	1	1	1		LOC_Os04g10940.1	2.71383	6.56059	0.110675	0.305878		0	0	0	0	0	0	0	2	0	0	0	0	0	0	0	0	0.0851578	0	expressed protein
expressed protein	LOC_Os04g24900.1	187	LOC_Os04g24900.1	0	1	1	1		LOC_Os04g24900.1	2.71383	6.56059	0.110675	0.305878		0	0	0	0	0	0	0	2	0	0	0	0	0	0	0	0	0.249098	0	expressed protein
dehydrogenase, putative, expressed	LOC_Os04g28870.1	1189	LOC_Os04g28870.1	1.78346	3.44251	0.274893	0.508942		LOC_Os04g28870.1	2.71383	6.56059	0.110675	0.305878		0	0	0	0	0	1	0	2	0	0	0	0	0	0	0.018636	0	0.0391769	0	dehydrogenase, putative, expressed
expressed protein	LOC_Os04g34340.1	289	LOC_Os04g34340.1	0	1	1	1		LOC_Os04g34340.1	2.71383	6.56059	0.110675	0.305878		0	0	0	0	0	0	0	2	0	0	0	0	0	0	0	0	0.161181	0	expressed protein
expressed protein	LOC_Os04g42970.1	615	LOC_Os04g42970.1	0	1	1	1		LOC_Os04g42970.1	2.71383	6.56059	0.110675	0.305878		0	0	0	0	0	0	0	2	0	0	0	0	0	0	0	0	0.0757419	0	expressed protein
retrotransposon protein, putative, LINE subclass, expressed	LOC_Os05g16010.1	1914	LOC_Os05g16010.1	0	1	1	1		LOC_Os05g16010.1	2.71383	6.56059	0.110675	0.305878		0	0	0	0	0	0	0	2	0	0	0	0	0	0	0	0	0.0243371	0	retrotransposon protein, putative, LINE subclass, expressed
GRAS family transcription factor domain containing protein, expressed	LOC_Os05g49930.1	1749	LOC_Os05g49930.1	0	1	1	1		LOC_Os05g49930.1	2.71383	6.56059	0.110675	0.305878		0	0	0	0	0	0	0	2	0	0	0	0	0	0	0	0	0.0266331	0	GRAS family transcription factor domain containing protein, expressed
hypothetical protein	LOC_Os06g06140.1	246	LOC_Os06g06140.1	1.768	3.40581	0.276854	0.508942		LOC_Os06g06140.1	2.71383	6.56059	0.110675	0.305878		0	0	0	1	0	0	0	2	0	0	0	0	0.0826847	0	0	0	0.189355	0	hypothetical protein
expressed protein	LOC_Os06g29230.1	369	LOC_Os06g29230.1	0	1	1	1		LOC_Os06g29230.1	2.71383	6.56059	0.110675	0.305878		0	0	0	0	0	0	0	2	0	0	0	0	0	0	0	0	0.126237	0	expressed protein
ZOS6-07 - C2H2 zinc finger protein, expressed	LOC_Os06g46910.2	942	LOC_Os06g46910.2	2.56397	5.91334	0.127165	0.350092		LOC_Os06g46910.2	2.71383	6.56059	0.110675	0.305878		5.72688e-06	3.81792e-06	0	3.81792e-06	1.90896e-06	2	0	2	1.90896e-06	1.29711e-07	8.46975e-08	0	8.24397e-08	4.03978e-08	0.047045	0	0.0494494	4.81583e-08	ZOS6-07 - C2H2 zinc finger protein, expressed
retrotransposon protein, putative, Ty3-gypsy subclass, expressed	LOC_Os06g48440.1	3059	LOC_Os06g48440.1	0	1	1	1		LOC_Os06g48440.1	2.71383	6.56059	0.110675	0.305878		0	0	0	0	0	0	0	2	0	0	0	0	0	0	0	0	0.0152276	0	retrotransposon protein, putative, Ty3-gypsy subclass, expressed
expressed protein	LOC_Os07g02420.1	128	LOC_Os07g02420.1	0	1	1	1		LOC_Os07g02420.1	2.71383	6.56059	0.110675	0.305878		0	0	0	0	0	0	0	2	0	0	0	0	0	0	0	0	0.363916	0	expressed protein
expressed protein	LOC_Os07g07360.1	295	LOC_Os07g07360.1	0	1	1	1		LOC_Os07g07360.1	2.71383	6.56059	0.110675	0.305878		0	0	0	0	0	0	0	2	0	0	0	0	0	0	0	0	0.157903	0	expressed protein
expressed protein	LOC_Os07g10090.1	358	LOC_Os07g10090.1	0	1	1	1		LOC_Os07g10090.1	2.71383	6.56059	0.110675	0.305878		0	0	0	0	0	0	0	2	0	0	0	0	0	0	0	0	0.130115	0	expressed protein
RAL1 - Seed allergenic protein RA5/RA14/RA17 precursor, expressed	LOC_Os07g11320.1	489	LOC_Os07g11320.1	1.77	3.41053	0.276599	0.508942		LOC_Os07g11320.1	2.71383	6.56059	0.110675	0.305878		0	0	0	0	1	0	0	2	0	0	0	0	0	0.0407664	0	0	0.0952583	0	RAL1 - Seed allergenic protein RA5/RA14/RA17 precursor, expressed
expressed protein	LOC_Os07g23260.1	1218	LOC_Os07g23260.1	0	1	1	1		LOC_Os07g23260.1	2.71383	6.56059	0.110675	0.305878		0	0	0	0	0	0	0	2	0	0	0	0	0	0	0	0	0.0382441	0	expressed protein
glycosyl hydrolase, putative, expressed	LOC_Os07g23850.1	810	LOC_Os07g23850.1	0	1	1	1		LOC_Os07g23850.1	2.71383	6.56059	0.110675	0.305878		0	0	0	0	0	0	0	2	0	0	0	0	0	0	0	0	0.0575078	0	glycosyl hydrolase, putative, expressed
retrotransposon protein, putative, Ty3-gypsy subclass, expressed	LOC_Os07g24240.1	1121	LOC_Os07g24240.1	0	1	1	1		LOC_Os07g24240.1	2.71383	6.56059	0.110675	0.305878		0	0	0	0	0	0	0	2	0	0	0	0	0	0	0	0	0.0415533	0	retrotransposon protein, putative, Ty3-gypsy subclass, expressed
retrotransposon protein, putative, unclassified	LOC_Os07g24250.1	1188	LOC_Os07g24250.1	0	1	1	1		LOC_Os07g24250.1	2.71383	6.56059	0.110675	0.305878		0	0	0	0	0	0	0	2	0	0	0	0	0	0	0	0	0.0392098	0	retrotransposon protein, putative, unclassified
retrotransposon protein, putative, Ty3-gypsy subclass, expressed	LOC_Os07g24750.1	847	LOC_Os07g24750.1	0	1	1	1		LOC_Os07g24750.1	2.71383	6.56059	0.110675	0.305878		0	0	0	0	0	0	0	2	0	0	0	0	0	0	0	0	0.0549956	0	retrotransposon protein, putative, Ty3-gypsy subclass, expressed
transposon protein, putative, CACTA, En/Spm sub-class, expressed	LOC_Os07g34080.1	2188	LOC_Os07g34080.1	0	1	1	1		LOC_Os07g34080.1	2.71383	6.56059	0.110675	0.305878		0	0	0	0	0	0	0	2	0	0	0	0	0	0	0	0	0.0212894	0	transposon protein, putative, CACTA, En/Spm sub-class, expressed
aspartic proteinase nepenthesin precursor, putative, expressed	LOC_Os07g34920.1	1532	LOC_Os07g34920.1	0	1	1	1		LOC_Os07g34920.1	2.71383	6.56059	0.110675	0.305878		0	0	0	0	0	0	0	2	0	0	0	0	0	0	0	0	0.0304055	0	aspartic proteinase nepenthesin precursor, putative, expressed
beta-amylase, putative, expressed	LOC_Os07g35940.1	399	LOC_Os07g35940.1	0	1	1	1		LOC_Os07g35940.1	2.71383	6.56059	0.110675	0.305878		0	0	0	0	0	0	0	2	0	0	0	0	0	0	0	0	0.116745	0	beta-amylase, putative, expressed
hypothetical protein	LOC_Os08g13050.1	571	LOC_Os08g13050.1	0	1	1	1		LOC_Os08g13050.1	2.71383	6.56059	0.110675	0.305878		0	0	0	0	0	0	0	2	0	0	0	0	0	0	0	0	0.0815784	0	hypothetical protein
expressed protein	LOC_Os08g14780.1	418	LOC_Os08g14780.1	0	1	1	1		LOC_Os08g14780.1	2.71383	6.56059	0.110675	0.305878		0	0	0	0	0	0	0	2	0	0	0	0	0	0	0	0	0.111438	0	expressed protein
retrotransposon, putative, centromere-specific, expressed	LOC_Os08g21950.1	456	LOC_Os08g21950.1	0	1	1	1		LOC_Os08g21950.1	2.71383	6.56059	0.110675	0.305878		0	0	0	0	0	0	0	2	0	0	0	0	0	0	0	0	0.102152	0	retrotransposon, putative, centromere-specific, expressed
expressed protein	LOC_Os08g29640.1	113	LOC_Os08g29640.1	0	1	1	1		LOC_Os08g29640.1	2.71383	6.56059	0.110675	0.305878		0	0	0	0	0	0	0	2	0	0	0	0	0	0	0	0	0.412224	0	expressed protein
transposon protein, putative, CACTA, En/Spm sub-class	LOC_Os08g34600.1	1311	LOC_Os08g34600.1	0	1	1	1		LOC_Os08g34600.1	2.71383	6.56059	0.110675	0.305878		0	0	0	0	0	0	0	2	0	0	0	0	0	0	0	0	0.0355311	0	transposon protein, putative, CACTA, En/Spm sub-class
patatin, putative, expressed	LOC_Os08g37250.1	463	LOC_Os08g37250.1	0	1	1	1		LOC_Os08g37250.1	2.71383	6.56059	0.110675	0.305878		0	0	0	0	0	0	0	2	0	0	0	0	0	0	0	0	0.100608	0	patatin, putative, expressed
carrier, putative, expressed	LOC_Os08g43900.1	788	LOC_Os08g43900.1	1.77	3.41053	0.276599	0.508942		LOC_Os08g43900.1	2.71383	6.56059	0.110675	0.305878		0	0	0	0	1	0	0	2	0	0	0	0	0	0.0252979	0	0	0.0591133	0	carrier, putative, expressed
nucleotide pyrophosphatase/phosphodiesterase, putative, expressed	LOC_Os09g32830.1	987	LOC_Os09g32830.1	0	1	1	1		LOC_Os09g32830.1	2.71383	6.56059	0.110675	0.305878		0	0	0	0	0	0	0	2	0	0	0	0	0	0	0	0	0.0471948	0	nucleotide pyrophosphatase/phosphodiesterase, putative, expressed
expressed protein	LOC_Os09g33890.1	455	LOC_Os09g33890.1	0	1	1	1		LOC_Os09g33890.1	2.71383	6.56059	0.110675	0.305878		0	0	0	0	0	0	0	2	0	0	0	0	0	0	0	0	0.102376	0	expressed protein
expressed protein	LOC_Os09g35750.1	145	LOC_Os09g35750.1	0	1	1	1		LOC_Os09g35750.1	2.71383	6.56059	0.110675	0.305878		0	0	0	0	0	0	0	2	0	0	0	0	0	0	0	0	0.32125	0	expressed protein
expressed protein	LOC_Os10g01500.1	174	LOC_Os10g01500.1	0	1	1	1		LOC_Os10g01500.1	2.71383	6.56059	0.110675	0.305878		0	0	0	0	0	0	0	2	0	0	0	0	0	0	0	0	0.267709	0	expressed protein
nucleotide-sensitive chloride conductance regulator containing protein, expressed	LOC_Os10g08879.3	580	LOC_Os10g08879.3	0	1	1	1		LOC_Os10g08879.3	2.71383	6.56059	0.110675	0.305878		0	0	0	0	0	0	0	2	0	0	0	0	0	0	0	0	0.0803126	0	nucleotide-sensitive chloride conductance regulator containing protein, expressed
retrotransposon protein, putative, unclassified, expressed	LOC_Os10g09130.1	233	LOC_Os10g09130.1	0	1	1	1		LOC_Os10g09130.1	2.71383	6.56059	0.110675	0.305878		0	0	0	0	0	0	0	2	0	0	0	0	0	0	0	0	0.19992	0	retrotransposon protein, putative, unclassified, expressed
retrotransposon protein, putative, Ty3-gypsy subclass, expressed	LOC_Os10g10929.1	294	LOC_Os10g10929.1	0	1	1	1		LOC_Os10g10929.1	2.71383	6.56059	0.110675	0.305878		0	0	0	0	0	0	0	2	0	0	0	0	0	0	0	0	0.15844	0	retrotransposon protein, putative, Ty3-gypsy subclass, expressed
expressed protein	LOC_Os10g21720.1	169	LOC_Os10g21720.1	0	1	1	1		LOC_Os10g21720.1	2.71383	6.56059	0.110675	0.305878		0	0	0	0	0	0	0	2	0	0	0	0	0	0	0	0	0.275629	0	expressed protein
expressed protein	LOC_Os10g29580.1	580	LOC_Os10g29580.1	0	1	1	1		LOC_Os10g29580.1	2.71383	6.56059	0.110675	0.305878		0	0	0	0	0	0	0	2	0	0	0	0	0	0	0	0	0.0803126	0	expressed protein
zinc finger, C3HC4 type domain containing protein	LOC_Os11g04280.1	657	LOC_Os11g04280.1	0	1	1	1		LOC_Os11g04280.1	2.71383	6.56059	0.110675	0.305878		0	0	0	0	0	0	0	2	0	0	0	0	0	0	0	0	0.0709	0	zinc finger, C3HC4 type domain containing protein
expressed protein	LOC_Os11g14780.1	669	LOC_Os11g14780.1	0	1	1	1		LOC_Os11g14780.1	2.71383	6.56059	0.110675	0.305878		0	0	0	0	0	0	0	2	0	0	0	0	0	0	0	0	0.0696282	0	expressed protein
expressed protein	LOC_Os11g17980.1	389	LOC_Os11g17980.1	0	1	1	1		LOC_Os11g17980.1	2.71383	6.56059	0.110675	0.305878		0	0	0	0	0	0	0	2	0	0	0	0	0	0	0	0	0.119746	0	expressed protein
retrotransposon protein, putative, unclassified, expressed	LOC_Os11g19120.1	459	LOC_Os11g19120.1	1.77	3.41053	0.276599	0.508942		LOC_Os11g19120.1	2.71383	6.56059	0.110675	0.305878		0	0	0	0	1	0	0	2	0	0	0	0	0	0.0434309	0	0	0.101484	0	retrotransposon protein, putative, unclassified, expressed
retrotransposon protein, putative, unclassified, expressed	LOC_Os11g22180.1	340	LOC_Os11g22180.1	0	1	1	1		LOC_Os11g22180.1	2.71383	6.56059	0.110675	0.305878		0	0	0	0	0	0	0	2	0	0	0	0	0	0	0	0	0.137004	0	retrotransposon protein, putative, unclassified, expressed
retrotransposon protein, putative, Ty3-gypsy subclass, expressed	LOC_Os11g22530.1	1207	LOC_Os11g22530.1	0	1	1	1		LOC_Os11g22530.1	2.71383	6.56059	0.110675	0.305878		0	0	0	0	0	0	0	2	0	0	0	0	0	0	0	0	0.0385926	0	retrotransposon protein, putative, Ty3-gypsy subclass, expressed
expressed protein	LOC_Os11g43720.1	237	LOC_Os11g43720.1	0	1	1	1		LOC_Os11g43720.1	2.71383	6.56059	0.110675	0.305878		0	0	0	0	0	0	0	2	0	0	0	0	0	0	0	0	0.196546	0	expressed protein
retrotransposon protein, putative, unclassified, expressed	LOC_Os11g44350.1	888	LOC_Os11g44350.1	0	1	1	1		LOC_Os11g44350.1	2.71383	6.56059	0.110675	0.305878		0	0	0	0	0	0	0	2	0	0	0	0	0	0	0	0	0.0524564	0	retrotransposon protein, putative, unclassified, expressed
hypothetical protein	LOC_Os12g06240.1	202	LOC_Os12g06240.1	0	1	1	1		LOC_Os12g06240.1	2.71383	6.56059	0.110675	0.305878		0	0	0	0	0	0	0	2	0	0	0	0	0	0	0	0	0.2306	0	hypothetical protein
amino acid transporter, putative, expressed	LOC_Os12g09320.1	1407	LOC_Os12g09320.1	1.77	3.41053	0.276599	0.508942		LOC_Os12g09320.1	2.71383	6.56059	0.110675	0.305878		0	0	0	0	1	0	0	2	0	0	0	0	0	0.0141683	0	0	0.0331068	0	amino acid transporter, putative, expressed
jasmonate-induced protein, putative, expressed	LOC_Os12g12720.1	439	LOC_Os12g12720.1	1.77	3.41053	0.276599	0.508942		LOC_Os12g12720.1	2.71383	6.56059	0.110675	0.305878		0	0	0	0	1	0	0	2	0	0	0	0	0	0.0454095	0	0	0.106108	0	jasmonate-induced protein, putative, expressed
retrotransposon protein, putative, Ty3-gypsy subclass, expressed	LOC_Os12g19760.1	2310	LOC_Os12g19760.1	0	1	1	1		LOC_Os12g19760.1	2.71383	6.56059	0.110675	0.305878		0	0	0	0	0	0	0	2	0	0	0	0	0	0	0	0	0.0201651	0	retrotransposon protein, putative, Ty3-gypsy subclass, expressed
lectin-like protein kinase, putative, expressed	LOC_Os12g31610.1	677	LOC_Os12g31610.1	0	1	1	1		LOC_Os12g31610.1	2.71383	6.56059	0.110675	0.305878		0	0	0	0	0	0	0	2	0	0	0	0	0	0	0	0	0.0688055	0	lectin-like protein kinase, putative, expressed
hypothetical protein	LOC_Os12g39690.1	277	LOC_Os12g39690.1	1.77	3.41053	0.276599	0.508942		LOC_Os12g39690.1	2.71383	6.56059	0.110675	0.305878		0	0	0	0	1	0	0	2	0	0	0	0	0	0.0719667	0	0	0.168164	0	hypothetical protein
IQ calmodulin-binding motif family protein, putative, expressed	LOC_Os12g41160.1	714	LOC_Os12g41160.1	0	1	1	1		LOC_Os12g41160.1	2.71383	6.56059	0.110675	0.305878		0	0	0	0	0	0	0	2	0	0	0	0	0	0	0	0	0.0652399	0	IQ calmodulin-binding motif family protein, putative, expressed
expressed protein	LOC_Os09g04310.1	1272	LOC_Os09g04310.1	2.11896	4.34381	7.88494e-08	4.98345e-06		LOC_Os09g04310.1	2.71344	6.55885	2.65662e-12	1.66926e-10	Up	7	13	7	38	53	50	78	48	63	0.117414	0.213575	0.113095	0.607654	0.830616	0.870998	1.23081	0.878892	1.177	expressed protein
expressed protein	LOC_Os06g09260.1	249	LOC_Os06g09260.1	3.04773	8.26913	0.0643855	0.233445		LOC_Os06g09260.1	2.71337	6.5585	0.10868	0.305878		0	0	0	0	2	1	0	1	1	0	0	0	0	0.160119	0.0889887	0	0.0935367	0.0954388	expressed protein
expressed protein	LOC_Os11g32460.1	442	LOC_Os11g32460.1	3.03679	8.20665	0.0647506	0.234268		LOC_Os11g32460.1	2.71296	6.55665	0.108347	0.305367		0	0	0	1	2	0	0	1	1	0	0	0	0.0460191	0.0902026	0	0	0.0526938	0.0537653	expressed protein
expressed protein	LOC_Os02g58100.1	413	LOC_Os02g58100.1	1.99011	3.97267	0.106262	0.314523		LOC_Os02g58100.1	2.71196	6.55213	0.0197706	0.0931598		1	0	0	1	4	1	5	3	1	0.0516607	0	0	0.0492504	0.193073	0.0536518	0.242998	0.169181	0.0575406	expressed protein
GDSL-like lipase/acylhydrolase, putative, expressed	LOC_Os11g31940.1	351	LOC_Os11g31940.1	3.94775	15.4309	0.010954	0.0717529		LOC_Os11g31940.1	2.7111	6.54819	0.108005	0.304664		0	0	0	3	2	1	0	2	0	0	0	0	0.17385	0.113588	0.0631287	0	0.13271	0	GDSL-like lipase/acylhydrolase, putative, expressed
SHR5-receptor-like kinase, putative, expressed	LOC_Os05g16430.1	533	LOC_Os05g16430.1	3.96285	15.5933	0.0096886	0.0657074		LOC_Os05g16430.1	2.71033	6.54471	0.106295	0.301831		0	0	0	2	1	3	0	1	1	0	0	0	0.0763243	0.0374011	0.124718	0	0.0436973	0.0445859	SHR5-receptor-like kinase, putative, expressed
expressed protein	LOC_Os03g62220.1	405	LOC_Os03g62220.1	3.06899	8.39188	0.00851327	0.0598717		LOC_Os03g62220.1	2.70999	6.54316	0.0252213	0.111344		0	0	1	5	6	2	7	1	1	0	0	0.0507431	0.251116	0.29533	0.109423	0.346917	0.0575078	0.0586772	expressed protein
expressed protein	LOC_Os01g38650.1	1235	LOC_Os01g38650.1	3.41499	10.6663	0.0321268	0.149651		LOC_Os01g38650.1	2.70996	6.54301	0.106017	0.301298		0	0	0	1	2	1	0	1	1	0	0	0	0.01647	0.032283	0.0179419	0	0.0188588	0.0192423	expressed protein
agenet domain-containing protein, putative, expressed	LOC_Os07g41640.2	967	LOC_Os07g41640.2	3.02782	8.15576	0.00679102	0.0509291		LOC_Os07g41640.2	2.70953	6.54108	0.015232	0.0765182		0.353809	2.06977	2.79758	22.0502	10.566	16.5917	33.9882	0.640673	3.38917	0.00780643	0.0447291	0.059455	0.463816	0.217819	0.380189	0.705479	0.0154309	0.0832897	agenet domain-containing protein, putative, expressed
cytochrome P450, putative, expressed	LOC_Os01g36294.1	779	LOC_Os01g36294.1	4.79652	27.7905	0.000724933	0.0092693		LOC_Os01g36294.1	2.70945	6.54072	0.106515	0.302183		0	0	0	3	3	5	0	2	0	0	0	0	0.0783329	0.0767706	0.142222	0	0.0597963	0	cytochrome P450, putative, expressed
expressed protein	LOC_Os04g42080.1	283	LOC_Os04g42080.1	4.5048	22.7028	0.00192521	0.0198059		LOC_Os04g42080.1	2.70902	6.53877	0.106138	0.301545		0	0	0	3	4	2	0	2	0	0	0	0	0.215623	0.281764	0.156595	0	0.164598	0	expressed protein
no apical meristem protein, putative, expressed	LOC_Os10g26240.1	311	LOC_Os10g26240.1	3.95617	15.5212	0.00894686	0.0621115		LOC_Os10g26240.1	2.70833	6.53566	0.104838	0.298894		0	0	0	2	2	2	0	1	1	0	0	0	0.130807	0.128198	0.142496	0	0.0748895	0.0764124	no apical meristem protein, putative, expressed
Cupin domain containing protein, expressed	LOC_Os08g09080.2	793	LOC_Os08g09080.2	2.68711	6.44024	0.00572499	0.0449165		LOC_Os08g09080.2	2.7011	6.50298	0.00567736	0.0354		3.27675	0.0304729	0.202059	3.27675	6.55349	14.7454	9.83022	8.73798	3.82287	0.0881616	0.000803036	0.00523645	0.0840484	0.164744	0.412018	0.248813	0.256637	0.114562	Cupin domain containing protein, expressed
terpene synthase, putative, expressed	LOC_Os02g36264.1	788	LOC_Os02g36264.1	3.70751	13.0638	0.0169075	0.096822		LOC_Os02g36264.1	2.70041	6.49986	0.106094	0.30144		0	0	0	2	2	1	1	0	1	0	0	0	0.0516255	0.0505959	0.0281195	0.0254716	0	0.0301577	terpene synthase, putative, expressed
disease resistance protein, putative, expressed	LOC_Os11g45160.1	1855	LOC_Os11g45160.1	3.04767	8.26875	0.0640744	0.232565		LOC_Os11g45160.1	2.69927	6.49475	0.109641	0.305878		0	0	0	0	2	1	1	0	1	0	0	0	0	0.021493	0.0119451	0.0108203	0	0.0128109	disease resistance protein, putative, expressed
expressed protein	LOC_Os03g04840.1	1245	LOC_Os03g04840.1	3.04601	8.25926	0.0612923	0.22598		LOC_Os03g04840.1	2.69923	6.49457	0.106844	0.302634		0	0	0	1	1	1	1	1	0	0	0	0	0.0163377	0.0160119	0.0177977	0.0161218	0.0187073	0	expressed protein
transposon protein, putative, Pong sub-class	LOC_Os01g11320.1	529	LOC_Os01g11320.1	3.05611	8.31726	0.0637878	0.23191		LOC_Os01g11320.1	2.69919	6.49436	0.109927	0.305878		0	0	0	1	0	2	1	0	1	0	0	0	0.0384507	0	0.0837739	0.0379426	0	0.044923	transposon protein, putative, Pong sub-class
retrotransposon protein, putative, Ty3-gypsy subclass, expressed	LOC_Os04g27810.1	462	LOC_Os04g27810.1	3.69512	12.9522	0.0202751	0.109037		LOC_Os04g27810.1	2.69905	6.49376	0.110373	0.305878		0	0	0	3	2	0	1	0	1	0	0	0	0.132081	0.0862977	0	0.0434451	0	0.0514378	retrotransposon protein, putative, Ty3-gypsy subclass, expressed
retrotransposon protein, putative, unclassified, expressed	LOC_Os05g35860.1	2337	LOC_Os05g35860.1	3.4035	10.5817	0.0370724	0.163947		LOC_Os05g35860.1	2.69861	6.49175	0.111916	0.307471		0	0	0	1	3	0	1	0	1	0	0	0	0.00870365	0.0255902	0	0.00858863	0	0.0101687	retrotransposon protein, putative, unclassified, expressed
retrotransposon protein, putative, Ty3-gypsy subclass, expressed	LOC_Os01g23270.1	1044	LOC_Os01g23270.1	0	1	1	1		LOC_Os01g23270.1	2.69857	6.49157	0.11206	0.307471		0	0	0	0	0	0	1	0	1	0	0	0	0	0	0	0.0192257	0	0.0227627	retrotransposon protein, putative, Ty3-gypsy subclass, expressed
transposon protein, putative, unclassified, expressed	LOC_Os01g23840.1	460	LOC_Os01g23840.1	0	1	1	1		LOC_Os01g23840.1	2.69857	6.49157	0.11206	0.307471		0	0	0	0	0	0	1	0	1	0	0	0	0	0	0	0.043634	0	0.0516614	transposon protein, putative, unclassified, expressed
cytochrome P450 72A1, putative, expressed	LOC_Os01g43720.1	725	LOC_Os01g43720.1	2.53526	5.79682	0.130014	0.350092		LOC_Os01g43720.1	2.69857	6.49157	0.11206	0.307471		0	0	0	2	0	0	1	0	1	0	0	0	0.0561115	0	0	0.027685	0	0.0327783	cytochrome P450 72A1, putative, expressed
O-methyltransferase, putative, expressed	LOC_Os01g54969.1	825	LOC_Os01g54969.1	0	1	1	1		LOC_Os01g54969.1	2.69857	6.49157	0.11206	0.307471		0	0	0	0	0	0	1	0	1	0	0	0	0	0	0	0.0243292	0	0.0288052	O-methyltransferase, putative, expressed
transposon protein, putative, unclassified, expressed	LOC_Os01g56830.1	1048	LOC_Os01g56830.1	0	1	1	1		LOC_Os01g56830.1	2.69857	6.49157	0.11206	0.307471		0	0	0	0	0	0	1	0	1	0	0	0	0	0	0	0.0191523	0	0.0226758	transposon protein, putative, unclassified, expressed
expressed protein	LOC_Os02g20990.1	378	LOC_Os02g20990.1	2.53894	5.8116	0.129645	0.350092		LOC_Os02g20990.1	2.69857	6.49157	0.11206	0.307471		0	0	0	0	2	0	1	0	1	0	0	0	0	0.105475	0	0.0530996	0	0.0628684	expressed protein
expressed protein	LOC_Os02g38450.1	179	LOC_Os02g38450.1	1.768	3.40581	0.276854	0.508942		LOC_Os02g38450.1	2.69857	6.49157	0.11206	0.307471		0	0	0	1	0	0	1	0	1	0	0	0	0.113634	0	0	0.112132	0	0.132761	expressed protein
retrotransposon protein, putative, unclassified, expressed	LOC_Os03g06540.1	2678	LOC_Os03g06540.1	0	1	1	1		LOC_Os03g06540.1	2.69857	6.49157	0.11206	0.307471		0	0	0	0	0	0	1	0	1	0	0	0	0	0	0	0.00749501	0	0.00887388	retrotransposon protein, putative, unclassified, expressed
expressed protein	LOC_Os03g57540.1	423	LOC_Os03g57540.1	0	1	1	1		LOC_Os03g57540.1	2.69857	6.49157	0.11206	0.307471		0	0	0	0	0	0	1	0	1	0	0	0	0	0	0	0.0474507	0	0.0561803	expressed protein
retrotransposon protein, putative, Ty3-gypsy subclass, expressed	LOC_Os04g12610.1	2538	LOC_Os04g12610.1	0	1	1	1		LOC_Os04g12610.1	2.69857	6.49157	0.11206	0.307471		0	0	0	0	0	0	1	0	1	0	0	0	0	0	0	0.00790844	0	0.00936338	retrotransposon protein, putative, Ty3-gypsy subclass, expressed
retrotransposon protein, putative, unclassified, expressed	LOC_Os04g47740.1	2081	LOC_Os04g47740.1	0	1	1	1		LOC_Os04g47740.1	2.69857	6.49157	0.11206	0.307471		0	0	0	0	0	0	1	0	1	0	0	0	0	0	0	0.00964519	0	0.0114196	retrotransposon protein, putative, unclassified, expressed
ABC transporter family protein, putative, expressed	LOC_Os04g49900.1	1748	LOC_Os04g49900.1	0	1	1	1		LOC_Os04g49900.1	2.69857	6.49157	0.11206	0.307471		0	0	0	0	0	0	1	0	1	0	0	0	0	0	0	0.0114826	0	0.0135951	ABC transporter family protein, putative, expressed
retrotransposon protein, putative, unclassified, expressed	LOC_Os04g51870.1	1032	LOC_Os04g51870.1	0	1	1	1		LOC_Os04g51870.1	2.69857	6.49157	0.11206	0.307471		0	0	0	0	0	0	1	0	1	0	0	0	0	0	0	0.0194493	0	0.0230274	retrotransposon protein, putative, unclassified, expressed
expressed protein	LOC_Os04g54580.1	613	LOC_Os04g54580.1	0	1	1	1		LOC_Os04g54580.1	2.69857	6.49157	0.11206	0.307471		0	0	0	0	0	0	1	0	1	0	0	0	0	0	0	0.0327433	0	0.0387671	expressed protein
DUF260 domain containing protein, putative, expressed	LOC_Os05g07270.1	405	LOC_Os05g07270.1	2.5371	5.8042	0.12983	0.350092		LOC_Os05g07270.1	2.69857	6.49157	0.11206	0.307471		0	0	0	1	1	0	1	0	1	0	0	0	0.0502233	0.0492217	0	0.0495596	0	0.0586772	DUF260 domain containing protein, putative, expressed
retrotransposon protein, putative, unclassified, expressed	LOC_Os05g11820.1	618	LOC_Os05g11820.1	1.768	3.40581	0.276854	0.508942		LOC_Os05g11820.1	2.69857	6.49157	0.11206	0.307471		0	0	0	1	0	0	1	0	1	0	0	0	0.0329133	0	0	0.0324784	0	0.0384535	retrotransposon protein, putative, unclassified, expressed
retrotransposon protein, putative, unclassified	LOC_Os05g29840.1	759	LOC_Os05g29840.1	0	1	1	1		LOC_Os05g29840.1	2.69857	6.49157	0.11206	0.307471		0	0	0	0	0	0	1	0	1	0	0	0	0	0	0	0.0264448	0	0.03131	retrotransposon protein, putative, unclassified
expressed protein	LOC_Os05g35820.1	490	LOC_Os05g35820.1	0	1	1	1		LOC_Os05g35820.1	2.69857	6.49157	0.11206	0.307471		0	0	0	0	0	0	1	0	1	0	0	0	0	0	0	0.0409625	0	0.0484985	expressed protein
expressed protein	LOC_Os05g50150.1	276	LOC_Os05g50150.1	1.78346	3.44251	0.274893	0.508942		LOC_Os05g50150.1	2.69857	6.49157	0.11206	0.307471		0	0	0	0	0	1	1	0	1	0	0	0	0	0	0.0802833	0.0727233	0	0.0861024	expressed protein
expressed protein	LOC_Os06g38150.1	363	LOC_Os06g38150.1	0	1	1	1		LOC_Os06g38150.1	2.69857	6.49157	0.11206	0.307471		0	0	0	0	0	0	1	0	1	0	0	0	0	0	0	0.0552937	0	0.0654663	expressed protein
triacylglycerol lipase precursor, putative, expressed	LOC_Os06g42860.1	598	LOC_Os06g42860.1	1.768	3.40581	0.276854	0.508942		LOC_Os06g42860.1	2.69857	6.49157	0.11206	0.307471		0	0	0	1	0	0	1	0	1	0	0	0	0.0340141	0	0	0.0335646	0	0.0397396	triacylglycerol lipase precursor, putative, expressed
BTB/POZ domain containing protein, putative, expressed	LOC_Os06g45770.1	647	LOC_Os06g45770.1	0	1	1	1		LOC_Os06g45770.1	2.69857	6.49157	0.11206	0.307471		0	0	0	0	0	0	1	0	1	0	0	0	0	0	0	0.0310226	0	0.0367299	BTB/POZ domain containing protein, putative, expressed
retrotransposon protein, putative, unclassified	LOC_Os07g19240.1	759	LOC_Os07g19240.1	2.53526	5.79682	0.130014	0.350092		LOC_Os07g19240.1	2.69857	6.49157	0.11206	0.307471		0	0	0	2	0	0	1	0	1	0	0	0	0.053598	0	0	0.0264448	0	0.03131	retrotransposon protein, putative, unclassified
expressed protein	LOC_Os07g25780.1	203	LOC_Os07g25780.1	0	1	1	1		LOC_Os07g25780.1	2.69857	6.49157	0.11206	0.307471		0	0	0	0	0	0	1	0	1	0	0	0	0	0	0	0.098875	0	0.117065	expressed protein
expressed protein	LOC_Os07g45760.1	669	LOC_Os07g45760.1	0	1	1	1		LOC_Os07g45760.1	2.69857	6.49157	0.11206	0.307471		0	0	0	0	0	0	1	0	1	0	0	0	0	0	0	0.0300024	0	0.0355221	expressed protein
membrane associated DUF588 domain containing protein, putative, expressed	LOC_Os08g01160.1	358	LOC_Os08g01160.1	2.55142	5.86211	0.128405	0.350092		LOC_Os08g01160.1	2.69857	6.49157	0.11206	0.307471		0	0	0	0	1	1	1	0	1	0	0	0	0	0.0556837	0.0618944	0.056066	0	0.0663806	membrane associated DUF588 domain containing protein, putative, expressed
transposon protein, putative, CACTA, En/Spm sub-class, expressed	LOC_Os08g04880.1	3084	LOC_Os08g04880.1	0	1	1	1		LOC_Os08g04880.1	2.69857	6.49157	0.11206	0.307471		0	0	0	0	0	0	1	0	1	0	0	0	0	0	0	0.00650831	0	0.00770566	transposon protein, putative, CACTA, En/Spm sub-class, expressed
expressed protein	LOC_Os08g08900.1	148	LOC_Os08g08900.1	1.78346	3.44251	0.274893	0.508942		LOC_Os08g08900.1	2.69857	6.49157	0.11206	0.307471		0	0	0	0	0	1	1	0	1	0	0	0	0	0	0.149718	0.135619	0	0.160569	expressed protein
retrotransposon protein, putative, unclassified, expressed	LOC_Os09g24180.1	311	LOC_Os09g24180.1	1.768	3.40581	0.276854	0.508942		LOC_Os09g24180.1	2.69857	6.49157	0.11206	0.307471		0	0	0	1	0	0	1	0	1	0	0	0	0.0654033	0	0	0.064539	0	0.0764124	retrotransposon protein, putative, unclassified, expressed
expressed protein	LOC_Os10g23240.1	109	LOC_Os10g23240.1	1.77	3.41053	0.276599	0.508942		LOC_Os10g23240.1	2.69857	6.49157	0.11206	0.307471		0	0	0	0	1	0	1	0	1	0	0	0	0	0.182888	0	0.184143	0	0.218021	expressed protein
glutathione S-transferase, putative, expressed	LOC_Os10g38540.1	775	LOC_Os10g38540.1	1.77	3.41053	0.276599	0.508942		LOC_Os10g38540.1	2.69857	6.49157	0.11206	0.307471		0	0	0	0	1	0	1	0	1	0	0	0	0	0.0257223	0	0.0258989	0	0.0306636	glutathione S-transferase, putative, expressed
expressed protein	LOC_Os10g40010.1	795	LOC_Os10g40010.1	0	1	1	1		LOC_Os10g40010.1	2.69857	6.49157	0.11206	0.307471		0	0	0	0	0	0	1	0	1	0	0	0	0	0	0	0.0252473	0	0.0298922	expressed protein
hypothetical protein	LOC_Os10g41810.1	234	LOC_Os10g41810.1	0	1	1	1		LOC_Os10g41810.1	2.69857	6.49157	0.11206	0.307471		0	0	0	0	0	0	1	0	1	0	0	0	0	0	0	0.0857762	0	0.101557	hypothetical protein
expressed protein	LOC_Os11g06330.1	1043	LOC_Os11g06330.1	1.768	3.40581	0.276854	0.508942		LOC_Os11g06330.1	2.69857	6.49157	0.11206	0.307471		0	0	0	1	0	0	1	0	1	0	0	0	0.0195019	0	0	0.0192441	0	0.0227845	expressed protein
expressed protein	LOC_Os11g10880.1	296	LOC_Os11g10880.1	0	1	1	1		LOC_Os11g10880.1	2.69857	6.49157	0.11206	0.307471		0	0	0	0	0	0	1	0	1	0	0	0	0	0	0	0.0678096	0	0.0802847	expressed protein
retrotransposon protein, putative, Ty3-gypsy subclass	LOC_Os11g27780.1	972	LOC_Os11g27780.1	2.55142	5.86211	0.128405	0.350092		LOC_Os11g27780.1	2.69857	6.49157	0.11206	0.307471		0	0	0	0	1	1	1	0	1	0	0	0	0	0.020509	0.0227965	0.0206498	0	0.0244488	retrotransposon protein, putative, Ty3-gypsy subclass
expressed protein	LOC_Os11g30320.1	453	LOC_Os11g30320.1	2.53894	5.8116	0.129645	0.350092		LOC_Os11g30320.1	2.69857	6.49157	0.11206	0.307471		0	0	0	0	2	0	1	0	1	0	0	0	0	0.0880122	0	0.0443082	0	0.0524597	expressed protein
expressed protein	LOC_Os11g39390.1	339	LOC_Os11g39390.1	1.77	3.41053	0.276599	0.508942		LOC_Os11g39390.1	2.69857	6.49157	0.11206	0.307471		0	0	0	0	1	0	1	0	1	0	0	0	0	0.0588046	0	0.0592083	0	0.0701011	expressed protein
NB-ARC domain containing protein, expressed	LOC_Os11g45190.1	3218	LOC_Os11g45190.1	2.55142	5.86211	0.128405	0.350092		LOC_Os11g45190.1	2.69857	6.49157	0.11206	0.307471		0	0	0	0	1	1	1	0	1	0	0	0	0	0.00619477	0.0068857	0.0062373	0	0.00738479	NB-ARC domain containing protein, expressed
harpin-induced protein 1 domain containing protein, expressed	LOC_Os12g06210.1	675	LOC_Os12g06210.1	1.78346	3.44251	0.274893	0.508942		LOC_Os12g06210.1	2.69857	6.49157	0.11206	0.307471		0	0	0	0	0	1	1	0	1	0	0	0	0	0	0.0328269	0.0297357	0	0.0352063	harpin-induced protein 1 domain containing protein, expressed
expressed protein	LOC_Os12g12110.1	173	LOC_Os12g12110.1	1.768	3.40581	0.276854	0.508942		LOC_Os12g12110.1	2.69857	6.49157	0.11206	0.307471		0	0	0	1	0	0	1	0	1	0	0	0	0.117575	0	0	0.116021	0	0.137366	expressed protein
retrotransposon protein, putative, unclassified, expressed	LOC_Os12g15090.1	646	LOC_Os12g15090.1	0	1	1	1		LOC_Os12g15090.1	2.69857	6.49157	0.11206	0.307471		0	0	0	0	0	0	1	0	1	0	0	0	0	0	0	0.0310706	0	0.0367868	retrotransposon protein, putative, unclassified, expressed
retrotransposon protein, putative, unclassified, expressed	LOC_Os01g52000.1	4302	LOC_Os01g52000.1	3.7286	13.2562	0.020508	0.109985		LOC_Os01g52000.1	2.69854	6.49144	0.11216	0.307471		0	0	0	0	2	3	1.02857	0	1	0	0	0	0	0.00926768	0.015452	0.00479895	0	0.005524	retrotransposon protein, putative, unclassified, expressed
expressed protein	LOC_Os08g07680.1	348	LOC_Os08g07680.1	3.93371	15.2815	0.0135094	0.0833327		LOC_Os08g07680.1	2.6983	6.49038	0.113005	0.30859		0	0	0	4	2	0	1	0	1	0	0	0	0.233798	0.114568	0	0.0576771	0	0.0682881	expressed protein
expressed protein	LOC_Os04g21430.1	302	LOC_Os04g21430.1	3.40495	10.5923	0.0344096	0.156882		LOC_Os04g21430.1	2.69819	6.48989	0.109102	0.305878		0	0	0	2	2	0	1	1	0	0	0	0	0.134705	0.132018	0	0.0664624	0.0771213	0	expressed protein
AP2 domain containing protein, expressed	LOC_Os12g39330.1	1441	LOC_Os12g39330.1	3.03576	8.20077	0.0644472	0.23353		LOC_Os12g39330.1	2.6981	6.48946	0.109318	0.305878		0	0	0	2	1	0	1	1	0	0	0	0	0.028231	0.013834	0	0.013929	0.0161628	0	AP2 domain containing protein, expressed
expressed protein	LOC_Os04g30460.1	617	LOC_Os04g30460.1	3.04486	8.25266	0.0641405	0.232727		LOC_Os04g30460.1	2.69796	6.48883	0.109635	0.305878		0	0	0	2	0	1	1	1	0	0	0	0	0.0659333	0	0.0359128	0.032531	0.0377482	0	expressed protein
DEFL45 - Defensin and Defensin-like DEFL family, expressed	LOC_Os11g08170.1	387	LOC_Os11g08170.1	3.42239	10.7211	0.0342935	0.156551		LOC_Os11g08170.1	2.69785	6.48833	0.109889	0.305878		0	0	0	2	0	2	1	1	0	0	0	0	0.105119	0	0.114513	0.0518647	0.0601825	0	DEFL45 - Defensin and Defensin-like DEFL family, expressed
transposon protein, putative, CACTA, En/Spm sub-class, expressed	LOC_Os04g10950.1	2599	LOC_Os04g10950.1	3.42517	10.7419	0.0342719	0.156486		LOC_Os04g10950.1	2.69779	6.48809	0.110013	0.305878		0	0	0	0	2	2	1	1	0	0	0	0	0	0.0153403	0.0170513	0.00772283	0.00896139	0	transposon protein, putative, CACTA, En/Spm sub-class, expressed
expressed protein	ChrSy.fgenesh.mRNA.85	612	ChrSy.fgenesh.mRNA.85	1.78346	3.44251	0.274893	0.508942		ChrSy.fgenesh.mRNA.85	2.69687	6.48392	0.112213	0.307471		0	0	0	0	0	1	1	1	0	0	0	0	0	0	0.0362062	0.0327968	0.0380566	0	expressed protein
metallothionein, putative, expressed	LOC_Os01g05585.1	124	LOC_Os01g05585.1	2.53526	5.79682	0.130014	0.350092		LOC_Os01g05585.1	2.69687	6.48392	0.112213	0.307471		0	0	0	2	0	0	1	1.00077	0	0	0	0	0.328072	0	0	0.161868	0.187973	0	metallothionein, putative, expressed
hypothetical protein	LOC_Os01g08360.1	128	LOC_Os01g08360.1	0	1	1	1		LOC_Os01g08360.1	2.69687	6.48392	0.112213	0.307471		0	0	0	0	0	0	1	1	0	0	0	0	0	0	0	0.15681	0.181958	0	hypothetical protein
expressed protein	LOC_Os01g19670.1	468	LOC_Os01g19670.1	2.54957	5.8546	0.12859	0.350092		LOC_Os01g19670.1	2.69687	6.48392	0.112213	0.307471		0	0	0	1	0	1	1	1	0	0	0	0	0.0434625	0	0.0473466	0.0428881	0.0497663	0	expressed protein
fruit bromelain precursor, putative, expressed	LOC_Os01g22670.1	1238	LOC_Os01g22670.1	1.77	3.41053	0.276599	0.508942		LOC_Os01g22670.1	2.69687	6.48392	0.112213	0.307471		0	0	0	0	1	0	1	1	0	0	0	0	0	0.0161024	0	0.0162129	0.0188131	0	fruit bromelain precursor, putative, expressed
retrotransposon protein, putative, unclassified, expressed	LOC_Os01g37610.1	4181	LOC_Os01g37610.1	1.77	3.41053	0.276599	0.508942		LOC_Os01g37610.1	2.69687	6.48392	0.112213	0.307471		0	0	0	0	1	0	1	1	0	0	0	0	0	0.00476794	0	0.00480068	0.00557059	0	retrotransposon protein, putative, unclassified, expressed
reticulon domain containing protein, putative, expressed	LOC_Os01g49660.1	167	LOC_Os01g49660.1	0	1	1	1		LOC_Os01g49660.1	2.69687	6.48392	0.112213	0.307471		0	0	0	0	0	0	1	1	0	0	0	0	0	0	0	0.120189	0.139465	0	reticulon domain containing protein, putative, expressed
expressed protein	LOC_Os01g66800.1	112	LOC_Os01g66800.1	0	1	1	1		LOC_Os01g66800.1	2.69687	6.48392	0.112213	0.307471		0	0	0	0	0	0	1	1	0	0	0	0	0	0	0	0.179211	0.207952	0	expressed protein
subtilisin N-terminal Region family protein, expressed	LOC_Os01g70650.1	426	LOC_Os01g70650.1	0	1	1	1		LOC_Os01g70650.1	2.69687	6.48392	0.112213	0.307471		0	0	0	0	0	0	1	1	0	0	0	0	0	0	0	0.0471165	0.0546729	0	subtilisin N-terminal Region family protein, expressed
cyclo-DOPA 5-O-glucosyltransferase, putative	LOC_Os02g26710.1	393	LOC_Os02g26710.1	0	1	1	1		LOC_Os02g26710.1	2.69687	6.48392	0.112213	0.307471		0	0	0	0	0	0	1	1	0	0	0	0	0	0	0	0.0510729	0.0592637	0	cyclo-DOPA 5-O-glucosyltransferase, putative
expressed protein	LOC_Os02g37170.1	435	LOC_Os02g37170.1	1.768	3.40581	0.276854	0.508942		LOC_Os02g37170.1	2.69687	6.48392	0.112213	0.307471		0	0	0	1	0	0	1	1	0	0	0	0	0.0467596	0	0	0.0461417	0.0535417	0	expressed protein
expressed protein	LOC_Os02g58060.1	309	LOC_Os02g58060.1	0	1	1	1		LOC_Os02g58060.1	2.69687	6.48392	0.112213	0.307471		0	0	0	0	0	0	1	1	0	0	0	0	0	0	0	0.0649567	0.0753743	0	expressed protein
expressed protein	LOC_Os03g06210.1	302	LOC_Os03g06210.1	1.768	3.40581	0.276854	0.508942		LOC_Os03g06210.1	2.69687	6.48392	0.112213	0.307471		0	0	0	1	0	0	1	1	0	0	0	0	0.0673524	0	0	0.0664624	0.0771213	0	expressed protein
transposon protein, putative, CACTA, En/Spm sub-class, expressed	LOC_Os03g44070.1	3282	LOC_Os03g44070.1	1.768	3.40581	0.276854	0.508942		LOC_Os03g44070.1	2.69687	6.48392	0.112213	0.307471		0	0	0	1	0	0	1	1	0	0	0	0	0.00619757	0	0	0.00611567	0.00709648	0	transposon protein, putative, CACTA, En/Spm sub-class, expressed
acetyltransferase, GNAT family, putative, expressed	LOC_Os03g46250.1	535	LOC_Os03g46250.1	0	1	1	1		LOC_Os03g46250.1	2.69687	6.48392	0.112213	0.307471		0	0	0	0	0	0	1	1	0	0	0	0	0	0	0	0.0375171	0.0435339	0	acetyltransferase, GNAT family, putative, expressed
retrotransposon protein, putative, unclassified, expressed	LOC_Os03g63980.1	624	LOC_Os03g63980.1	1.78346	3.44251	0.274893	0.508942		LOC_Os03g63980.1	2.69687	6.48392	0.112213	0.307471		0	0	0	0	0	1	1	1	0	0	0	0	0	0	0.0355099	0.0321661	0.0373248	0	retrotransposon protein, putative, unclassified, expressed
OsSub35 - Putative Subtilisin homologue, expressed	LOC_Os04g03100.1	798	LOC_Os04g03100.1	0	1	1	1		LOC_Os04g03100.1	2.69687	6.48392	0.112213	0.307471		0	0	0	0	0	0	1	1	0	0	0	0	0	0	0	0.0251524	0.0291863	0	OsSub35 - Putative Subtilisin homologue, expressed
expressed protein	LOC_Os04g42900.1	1335	LOC_Os04g42900.1	2.53894	5.8116	0.129645	0.350092		LOC_Os04g42900.1	2.69687	6.48392	0.112213	0.307471		0	0	0	0	2	0	1	1	0	0	0	0	0	0.0298648	0	0.0150349	0.0174462	0	expressed protein
transposon protein, putative, CACTA, En/Spm sub-class, expressed	LOC_Os05g15570.1	2061	LOC_Os05g15570.1	0	1	1	1		LOC_Os05g15570.1	2.69687	6.48392	0.112213	0.307471		0	0	0	0	0	0	1	1	0	0	0	0	0	0	0	0.00973878	0.0113007	0	transposon protein, putative, CACTA, En/Spm sub-class, expressed
retrotransposon protein, putative, unclassified, expressed	LOC_Os05g16570.1	418	LOC_Os05g16570.1	1.77	3.41053	0.276599	0.508942		LOC_Os05g16570.1	2.69687	6.48392	0.112213	0.307471		0	0	0	0	1	0	1	1	0	0	0	0	0	0.0476908	0	0.0480183	0.0557192	0	retrotransposon protein, putative, unclassified, expressed
retrotransposon protein, putative, unclassified, expressed	LOC_Os05g37280.1	1831	LOC_Os05g37280.1	0	1	1	1		LOC_Os05g37280.1	2.69687	6.48392	0.112213	0.307471		0	0	0	0	0	0	1	1	0	0	0	0	0	0	0	0.0109621	0.0127202	0	retrotransposon protein, putative, unclassified, expressed
plastocyanin-like domain containing protein, putative, expressed	LOC_Os06g50420.1	722	LOC_Os06g50420.1	2.54957	5.8546	0.12859	0.350092		LOC_Os06g50420.1	2.69687	6.48392	0.112213	0.307471		0	0	0	1	0	1	1	1	0	0	0	0	0.0281723	0	0.03069	0.0278	0.0322585	0	plastocyanin-like domain containing protein, putative, expressed
transposon protein, putative, CACTA, En/Spm sub-class, expressed	LOC_Os07g23354.1	2066	LOC_Os07g23354.1	0	1	1	1		LOC_Os07g23354.1	2.69687	6.48392	0.112213	0.307471		0	0	0	0	0	0	1	1	0	0	0	0	0	0	0	0.00971521	0.0112733	0	transposon protein, putative, CACTA, En/Spm sub-class, expressed
retrotransposon protein, putative, unclassified, expressed	LOC_Os07g23370.1	394	LOC_Os07g23370.1	0	1	1	1		LOC_Os07g23370.1	2.69687	6.48392	0.112213	0.307471		0	0	0	0	0	0	1	1	0	0	0	0	0	0	0	0.0509432	0.0591133	0	retrotransposon protein, putative, unclassified, expressed
terpene synthase, putative, expressed	LOC_Os08g04500.1	448	LOC_Os08g04500.1	0	1	1	1		LOC_Os08g04500.1	2.69687	6.48392	0.112213	0.307471		0	0	0	0	0	0	1	1	0	0	0	0	0	0	0	0.0448027	0.0519881	0	terpene synthase, putative, expressed
secretory carrier-associated membrane protein 5, putative, expressed	LOC_Os08g06440.1	123	LOC_Os08g06440.1	2.55142	5.86211	0.128405	0.350092		LOC_Os08g06440.1	2.69687	6.48392	0.112213	0.307471		0	0	0	0	1	1	1	1	0	0	0	0	0	0.162071	0.180148	0.163184	0.189355	0	secretory carrier-associated membrane protein 5, putative, expressed
retrotransposon protein, putative, unclassified, expressed	LOC_Os08g19400.1	948	LOC_Os08g19400.1	1.78346	3.44251	0.274893	0.508942		LOC_Os08g19400.1	2.69687	6.48392	0.112213	0.307471		0	0	0	0	0	1	1	1	0	0	0	0	0	0	0.0233736	0.0211726	0.0245682	0	retrotransposon protein, putative, unclassified, expressed
expressed protein	LOC_Os08g19910.1	471	LOC_Os08g19910.1	0	1	1	1		LOC_Os08g19910.1	2.69687	6.48392	0.112213	0.307471		0	0	0	0	0	0	1	1	0	0	0	0	0	0	0	0.0426149	0.0494494	0	expressed protein
expressed protein	LOC_Os08g31790.1	253	LOC_Os08g31790.1	0	1	1	1		LOC_Os08g31790.1	2.69687	6.48392	0.112213	0.307471		0	0	0	0	0	0	1	1	0	0	0	0	0	0	0	0.0793345	0.0920579	0	expressed protein
expressed protein	LOC_Os08g32460.1	366	LOC_Os08g32460.1	0	1	1	1		LOC_Os08g32460.1	2.69687	6.48392	0.112213	0.307471		0	0	0	0	0	0	1	1	0	0	0	0	0	0	0	0.0548405	0.0636356	0	expressed protein
expressed protein	LOC_Os09g07770.1	517	LOC_Os09g07770.1	0	1	1	1		LOC_Os09g07770.1	2.69687	6.48392	0.112213	0.307471		0	0	0	0	0	0	1	1	0	0	0	0	0	0	0	0.0388233	0.0450496	0	expressed protein
retrotransposon protein, putative, Ty3-gypsy subclass, expressed	LOC_Os09g13200.1	801	LOC_Os09g13200.1	1.77	3.41053	0.276599	0.508942		LOC_Os09g13200.1	2.69687	6.48392	0.112213	0.307471		0	0	0	0	1	0	1	1	0	0	0	0	0	0.0248874	0	0.0250582	0.029077	0	retrotransposon protein, putative, Ty3-gypsy subclass, expressed
pumilio-family RNA binding repeat containing protein, expressed	LOC_Os09g20560.1	773	LOC_Os09g20560.1	1.78346	3.44251	0.274893	0.508942		LOC_Os09g20560.1	2.69687	6.48392	0.112213	0.307471		0	0	0	0	0	1	1	1	0	0	0	0	0	0	0.0286652	0.0259659	0.0301302	0	pumilio-family RNA binding repeat containing protein, expressed
retrotransposon protein, putative, LINE subclass, expressed	LOC_Os09g25280.1	915	LOC_Os09g25280.1	0	1	1	1		LOC_Os09g25280.1	2.69687	6.48392	0.112213	0.307471		0	0	0	0	0	0	1	1	0	0	0	0	0	0	0	0.0219362	0.0254543	0	retrotransposon protein, putative, LINE subclass, expressed
disease resistance protein, putative, expressed	LOC_Os11g12350.1	1023	LOC_Os11g12350.1	1.78346	3.44251	0.274893	0.508942		LOC_Os11g12350.1	2.69687	6.48392	0.112213	0.307471		0	0	0	0	0	1	1	1	0	0	0	0	0	0	0.02166	0.0196204	0.022767	0	disease resistance protein, putative, expressed
transferase family protein, putative, expressed	LOC_Os11g13970.1	1437	LOC_Os11g13970.1	0	1	1	1		LOC_Os11g13970.1	2.69687	6.48392	0.112213	0.307471		0	0	0	0	0	0	1	1	0	0	0	0	0	0	0	0.0139677	0.0162078	0	transferase family protein, putative, expressed
transposon protein, putative, unclassified, expressed	LOC_Os11g26770.1	481	LOC_Os11g26770.1	1.78346	3.44251	0.274893	0.508942		LOC_Os11g26770.1	2.69687	6.48392	0.112213	0.307471		0	0	0	0	0	1	1	1	0	0	0	0	0	0	0.0460669	0.041729	0.0484213	0	transposon protein, putative, unclassified, expressed
retrotransposon protein, putative, unclassified, expressed	LOC_Os08g27650.1	645	LOC_Os08g27650.1	3.02493	8.13944	0.0757113	0.256856		LOC_Os08g27650.1	2.69668	6.48308	0.119479	0.319433		0	0	0	3	0	0	1	0	1	0	0	0	0.0946067	0	0	0.0311188	0	0.0368438	retrotransposon protein, putative, unclassified, expressed
transposon protein, putative, CACTA, En/Spm sub-class	LOC_Os08g28310.1	1442	LOC_Os08g28310.1	3.02493	8.13944	0.0757113	0.256856		LOC_Os08g28310.1	2.69668	6.48308	0.119479	0.319433		0	0	0	3	0	0	1	0	1	0	0	0	0.0423171	0	0	0.0139193	0	0.0164801	transposon protein, putative, CACTA, En/Spm sub-class
expressed protein	LOC_Os03g56770.1	954	LOC_Os03g56770.1	3.03215	8.18029	0.0755198	0.25667		LOC_Os03g56770.1	2.6966	6.48273	0.119818	0.320159		0	0	0	0	3	0	1	0	1	0	0	0	0	0.062688	0	0.0210394	0	0.0249101	expressed protein
retrotransposon protein, putative, unclassified, expressed	LOC_Os10g42580.1	1215	LOC_Os10g42580.1	3.08772	8.50149	0.074011	0.253489		LOC_Os10g42580.1	2.69605	6.48025	0.12233	0.324623		0	0	0	0	0	3	1	0	1	0	0	0	0	0	0.0547116	0.0165199	0	0.0195591	retrotransposon protein, putative, unclassified, expressed
retrotransposon protein, putative, unclassified, expressed	LOC_Os07g22960.1	1503	LOC_Os07g22960.1	-1.96145	-3.89453	0.217723	0.464528		LOC_Os07g22960.1	2.69577	6.479	0.0262505	0.114495		0	1	0	0	0	0	6	2	1	0	0.0139039	0	0	0	0	0.0801263	0.0309922	0.0158112	retrotransposon protein, putative, unclassified, expressed
terpene synthase family, metal binding domain containing protein, expressed	LOC_Os02g36285.1	219	LOC_Os02g36285.1	3.02499	8.13979	0.075624	0.256784		LOC_Os02g36285.1	2.69411	6.47152	0.119638	0.319778		0	0	0	3	0	0	1	1	0	0	0	0	0.278636	0	0	0.0916513	0.10635	0	terpene synthase family, metal binding domain containing protein, expressed
expressed protein	LOC_Os12g36000.1	1062	LOC_Os12g36000.1	3.9323	15.2665	0.0183688	0.102286		LOC_Os12g36000.1	2.69368	6.4696	0.120925	0.32216		0	0	0	1	5	0	1	1	0	0	0	0	0.019153	0.0938549	0	0.0188998	0.0219309	0	expressed protein
IPP transferase, putative, expressed	LOC_Os03g24440.1	987	LOC_Os03g24440.1	0.689611	1.61285	0.555458	0.764539		LOC_Os03g24440.1	2.6906	6.45584	0.00552734	0.0346297		0	0	2	2	0	2	3	5	7	0	0	0.0416433	0.0412167	0	0.0449001	0.061008	0.117987	0.168541	IPP transferase, putative, expressed
expressed protein	LOC_Os06g04699.1	1391	LOC_Os06g04699.1	-0.979832	-1.97224	0.495319	0.716859		LOC_Os06g04699.1	2.69033	6.45463	0.0107082	0.0585118		1	0	1	1	0	0	2.41407	4	9	0.0153385	0	0.0147742	0.0146229	0	0	0.0348342	0.0669753	0.153759	expressed protein
mla1, putative, expressed	LOC_Os10g41900.1	1999	LOC_Os10g41900.1	3.9564	15.5237	0.00970911	0.0657845		LOC_Os10g41900.1	2.68916	6.44937	0.107994	0.304664		0	0	0	2	2	2	2	0	0	0	0	0	0.0203506	0.0199447	0.0221693	0.0200817	0	0	mla1, putative, expressed
Ser/Thr protein kinase, putative, expressed	LOC_Os11g03860.1	2711	LOC_Os11g03860.1	3.78628	13.797	0.039566	0.169288		LOC_Os11g03860.1	2.68869	6.44729	0.13959	0.355205		0	0	0	0	0	5	1	1	0	0	0	0	0	0	0.0408672	0.00740377	0.00859116	0	Ser/Thr protein kinase, putative, expressed
cytokinin dehydrogenase precursor, putative, expressed	LOC_Os01g09260.1	691	LOC_Os01g09260.1	1.44103	2.71515	0.133453	0.356219		LOC_Os01g09260.1	2.68786	6.44355	0.00367223	0.0248487		0	2	3	3	2	11	22	5	9	0	0.0604848	0.0892227	0.0883087	0.0576983	0.352735	0.639039	0.168529	0.30952	cytokinin dehydrogenase precursor, putative, expressed
DUF260 domain containing protein, putative, expressed	LOC_Os01g03890.1	734	LOC_Os01g03890.1	3.04623	8.26051	0.0638025	0.23191		LOC_Os01g03890.1	2.68491	6.43042	0.110576	0.305878		0	0	0	1	1	1	2	0	0	0	0	0	0.0277118	0.0271591	0.0301883	0.0546911	0	0	DUF260 domain containing protein, putative, expressed
nucleotide-sensitive chloride conductance regulator containing protein, expressed	LOC_Os10g08879.1	389	LOC_Os10g08879.1	3.04623	8.26051	0.0638025	0.23191		LOC_Os10g08879.1	2.68491	6.43042	0.110576	0.305878		0	0	0	1	1	1	1.5	0	0.5	0	0	0	0.052289	0.0512462	0.0569619	0.077397	0	0.0305453	nucleotide-sensitive chloride conductance regulator containing protein, expressed
nucleotide-sensitive chloride conductance regulator containing protein, expressed	LOC_Os10g08879.2	389	LOC_Os10g08879.2	3.04623	8.26051	0.0638025	0.23191		LOC_Os10g08879.2	2.68491	6.43042	0.110576	0.305878		0	0	0	1	1	1	1.5	0	0.5	0	0	0	0.052289	0.0512462	0.0569619	0.077397	0	0.0305453	nucleotide-sensitive chloride conductance regulator containing protein, expressed
aldose 1-epimerase, putative, expressed	LOC_Os03g26430.1	1063	LOC_Os03g26430.1	1.71121	3.27435	0.0140404	0.0855686		LOC_Os03g26430.1	2.68245	6.41945	6.36159e-05	0.000814385		3	0	5	13	15	4	14	24	16	0.0602141	0	0.0966649	0.248754	0.2813	0.0833798	0.264349	0.525847	0.357693	aldose 1-epimerase, putative, expressed
ethylene-responsive protein related, putative, expressed	LOC_Os01g01600.1	529	LOC_Os01g01600.1	1.77	3.41053	0.276599	0.508942		LOC_Os01g01600.1	2.68003	6.4087	0.113751	0.30859		0	0	0	0	1	0	2	0	0	0	0	0	0	0.0376839	0	0.0758852	0	0	ethylene-responsive protein related, putative, expressed
expressed protein	LOC_Os01g14120.1	200	LOC_Os01g14120.1	2.53526	5.79682	0.130014	0.350092		LOC_Os01g14120.1	2.68003	6.4087	0.113751	0.30859		0	0	0	2	0	0	2	0	0	0	0	0	0.203404	0	0	0.200716	0	0	expressed protein
transposon protein, putative, unclassified, expressed	LOC_Os01g23420.1	990	LOC_Os01g23420.1	1.768	3.40581	0.276854	0.508942		LOC_Os01g23420.1	2.68003	6.4087	0.113751	0.30859		0	0	0	1	0	0	2	0	0	0	0	0	0.0205459	0	0	0.0405487	0	0	transposon protein, putative, unclassified, expressed
expressed protein	LOC_Os01g27070.1	558	LOC_Os01g27070.1	0	1	1	1		LOC_Os01g27070.1	2.68003	6.4087	0.113751	0.30859		0	0	0	0	0	0	2	0	0	0	0	0	0	0	0	0.0719413	0	0	expressed protein
expressed protein	LOC_Os01g28050.1	798	LOC_Os01g28050.1	0	1	1	1		LOC_Os01g28050.1	2.68003	6.4087	0.113751	0.30859		0	0	0	0	0	0	2	0	0	0	0	0	0	0	0	0.0503048	0	0	expressed protein
transposon protein, putative, unclassified, expressed	LOC_Os01g28400.1	1152	LOC_Os01g28400.1	0	1	1	1		LOC_Os01g28400.1	2.68003	6.4087	0.113751	0.30859		0	0	0	0	0	0	2	0	0	0	0	0	0	0	0	0.0348466	0	0	transposon protein, putative, unclassified, expressed
retrotransposon protein, putative, Ty3-gypsy subclass	LOC_Os01g35490.1	340	LOC_Os01g35490.1	0	1	1	1		LOC_Os01g35490.1	2.68003	6.4087	0.113751	0.30859		0	0	0	0	0	0	2	0	0	0	0	0	0	0	0	0.118068	0	0	retrotransposon protein, putative, Ty3-gypsy subclass
transposon protein, putative, unclassified, expressed	LOC_Os01g37880.1	1882	LOC_Os01g37880.1	0	1	1	1		LOC_Os01g37880.1	2.68003	6.4087	0.113751	0.30859		0	0	0	0	0	0	2	0	0	0	0	0	0	0	0	0.0213301	0	0	transposon protein, putative, unclassified, expressed
leaf senescence related protein, putative, expressed	LOC_Os01g42810.1	794	LOC_Os01g42810.1	1.77	3.41053	0.276599	0.508942		LOC_Os01g42810.1	2.68003	6.4087	0.113751	0.30859		0	0	0	0	1	0	2	0	0	0	0	0	0	0.0251068	0	0.0505583	0	0	leaf senescence related protein, putative, expressed
CBS domain containing membrane protein, putative, expressed	LOC_Os01g44360.1	278	LOC_Os01g44360.1	1.78346	3.44251	0.274893	0.508942		LOC_Os01g44360.1	2.68003	6.4087	0.113751	0.30859		0	0	0	0	0	1	2	0	0	0	0	0	0	0	0.0797057	0.1444	0	0	CBS domain containing membrane protein, putative, expressed
hypothetical protein	LOC_Os01g46460.1	182	LOC_Os01g46460.1	1.78346	3.44251	0.274893	0.508942		LOC_Os01g46460.1	2.68003	6.4087	0.113751	0.30859		0	0	0	0	0	1	2	0	0	0	0	0	0	0	0.121748	0.220567	0	0	hypothetical protein
expressed protein	LOC_Os01g47480.1	234	LOC_Os01g47480.1	1.77	3.41053	0.276599	0.508942		LOC_Os01g47480.1	2.68003	6.4087	0.113751	0.30859		0	0	0	0	1	0	2	0	0	0	0	0	0	0.0851913	0	0.171552	0	0	expressed protein
circumsporozoite protein precursor, putative, expressed	LOC_Os01g53970.1	597	LOC_Os01g53970.1	0	1	1	1		LOC_Os01g53970.1	2.68003	6.4087	0.113751	0.30859		0	0	0	0	0	0	2	0	0	0	0	0	0	0	0	0.0672416	0	0	circumsporozoite protein precursor, putative, expressed
expressed protein	LOC_Os01g62050.1	143	LOC_Os01g62050.1	0	1	1	1		LOC_Os01g62050.1	2.68003	6.4087	0.113751	0.30859		0	0	0	0	0	0	2	0	0	0	0	0	0	0	0	0.280722	0	0	expressed protein
soluble inorganic pyrophosphatase, putative, expressed	LOC_Os01g64670.2	267	LOC_Os01g64670.2	0	1	1	1		LOC_Os01g64670.2	2.68003	6.4087	0.113751	0.30859		0.0167674	9.2614e-10	1.65821e-12	5.49253e-10	1.56884e-10	1.63308e-10	2.01733	1.57964e-12	2.08702e-07	0.00133988	7.24869e-11	1.27632e-13	4.18429e-11	1.17133e-11	1.35529e-11	0.151652	1.37794e-13	1.85755e-08	soluble inorganic pyrophosphatase, putative, expressed
OsSub17 - Putative Subtilisin homologue, expressed	LOC_Os02g17090.1	639	LOC_Os02g17090.1	1.78346	3.44251	0.274893	0.508942		LOC_Os02g17090.1	2.68003	6.4087	0.113751	0.30859		0	0	0	0	0	1	2	0	0	0	0	0	0	0	0.0346764	0.062822	0	0	OsSub17 - Putative Subtilisin homologue, expressed
glycosyl hydrolases family 16, putative, expressed	LOC_Os02g17900.1	412	LOC_Os02g17900.1	2.55142	5.86211	0.128405	0.350092		LOC_Os02g17900.1	2.68003	6.4087	0.113751	0.30859		0	0	0	0	1	1	2	0	0	0	0	0	0	0.0483854	0.053782	0.0974351	0	0	glycosyl hydrolases family 16, putative, expressed
expressed protein	LOC_Os02g20280.1	127	LOC_Os02g20280.1	0	1	1	1		LOC_Os02g20280.1	2.68003	6.4087	0.113751	0.30859		0	0	0.5	0	0	0	2	0	0	0	0	0.0809093	0	0	0	0.316089	0	0	expressed protein
expressed protein	LOC_Os02g31860.1	837	LOC_Os02g31860.1	1.768	3.40581	0.276854	0.508942		LOC_Os02g31860.1	2.68003	6.4087	0.113751	0.30859		0	0	0	1	0	0	2	0	0	0	0	0	0.0243016	0	0	0.0479609	0	0	expressed protein
retrotransposon protein, putative, unclassified, expressed	LOC_Os02g31970.1	799	LOC_Os02g31970.1	0	1	1	1		LOC_Os02g31970.1	2.68003	6.4087	0.113751	0.30859		0	0	0	0	0	0	2	0	0	0	0	0	0	0	0	0.0502419	0	0	retrotransposon protein, putative, unclassified, expressed
transposon protein, putative, CACTA, En/Spm sub-class, expressed	LOC_Os02g34130.1	1545	LOC_Os02g34130.1	0	1	1	1		LOC_Os02g34130.1	2.68003	6.4087	0.113751	0.30859		0	0	0	0	0	0	2	0	0	0	0	0	0	0	0	0.0259827	0	0	transposon protein, putative, CACTA, En/Spm sub-class, expressed
expressed protein	LOC_Os02g55800.1	346	LOC_Os02g55800.1	0	1	1	1		LOC_Os02g55800.1	2.68003	6.4087	0.113751	0.30859		0	0	0	0	0	0	2	0	0	0	0	0	0	0	0	0.116021	0	0	expressed protein
retrotransposon protein, putative, unclassified, expressed	LOC_Os03g05850.1	2835	LOC_Os03g05850.1	1.768	3.40581	0.276854	0.508942		LOC_Os03g05850.1	2.68003	6.4087	0.113751	0.30859		0	0	0	1	0	0	2	0	0	0	0	0	0.00717476	0	0	0.0141599	0	0	retrotransposon protein, putative, unclassified, expressed
expressed protein	LOC_Os03g19950.1	480	LOC_Os03g19950.1	0	1	1	1		LOC_Os03g19950.1	2.68003	6.4087	0.113751	0.30859		0	0	0	0	0	0	2	0	0	0	0	0	0	0	0	0.0836318	0	0	expressed protein
2,3-bisphosphoglycerate-independent phosphoglycerate mutase, putative, expressed	LOC_Os03g21260.1	425	LOC_Os03g21260.1	1.77	3.41053	0.276599	0.508942		LOC_Os03g21260.1	2.68003	6.4087	0.113751	0.30859		0	0	0	0	1	0	2	0	0	0	0	0	0	0.0469054	0	0.0944547	0	0	2,3-bisphosphoglycerate-independent phosphoglycerate mutase, putative, expressed
expressed protein	LOC_Os03g37770.1	576	LOC_Os03g37770.1	0	1	1	1		LOC_Os03g37770.1	2.68003	6.4087	0.113751	0.30859		0	0	0	0	0	0	2	0	0	0	0	0	0	0	0	0.0696932	0	0	expressed protein
expressed protein	LOC_Os03g39220.1	980	LOC_Os03g39220.1	0	1	1	1		LOC_Os03g39220.1	2.68003	6.4087	0.113751	0.30859		0	0	0	0	0	0	2	0	0	0	0	0	0	0	0	0.0409625	0	0	expressed protein
OsSAUR14 - Auxin-responsive SAUR gene family member, expressed	LOC_Os03g45800.1	357	LOC_Os03g45800.1	0	1	1	1		LOC_Os03g45800.1	2.68003	6.4087	0.113751	0.30859		0	0	0	0	0	0	2	0	0	0	0	0	0	0	0	0.112446	0	0	OsSAUR14 - Auxin-responsive SAUR gene family member, expressed
OsFBX104 - F-box domain containing protein, expressed	LOC_Os03g46530.1	639	LOC_Os03g46530.1	0	1	1	1		LOC_Os03g46530.1	2.68003	6.4087	0.113751	0.30859		0	0	0	0	0	0	2	0	0	0	0	0	0	0	0	0.062822	0	0	OsFBX104 - F-box domain containing protein, expressed
expressed protein	LOC_Os03g60300.1	684	LOC_Os03g60300.1	0	1	1	1		LOC_Os03g60300.1	2.68003	6.4087	0.113751	0.30859		0	0	0	0	0	0	2	0	0	0	0	0	0	0	0	0.058689	0	0	expressed protein
retrotransposon protein, putative, LINE subclass, expressed	LOC_Os03g62314.1	678	LOC_Os03g62314.1	0	1	1	1		LOC_Os03g62314.1	2.68003	6.4087	0.113751	0.30859		0	0	0	0	0	0	2	0	0	0	0	0	0	0	0	0.0592083	0	0	retrotransposon protein, putative, LINE subclass, expressed
NBS-LRR, putative	LOC_Os04g02480.1	345	LOC_Os04g02480.1	0	1	1	1		LOC_Os04g02480.1	2.68003	6.4087	0.113751	0.30859		0	0	0	0	0	0	2	0	0	0	0	0	0	0	0	0.116357	0	0	NBS-LRR, putative
retrotransposon protein, putative, unclassified, expressed	LOC_Os04g12770.1	2062	LOC_Os04g12770.1	1.77	3.41053	0.276599	0.508942		LOC_Os04g12770.1	2.68003	6.4087	0.113751	0.30859		0	0	0	0	1	0	2	0	0	0	0	0	0	0.00966769	0	0.0194681	0	0	retrotransposon protein, putative, unclassified, expressed
retrotransposon protein, putative, Ty3-gypsy subclass, expressed	LOC_Os04g13570.1	324	LOC_Os04g13570.1	0	1	1	1		LOC_Os04g13570.1	2.68003	6.4087	0.113751	0.30859		0	0	0	0	0	0	2	0	0	0	0	0	0	0	0	0.123899	0	0	retrotransposon protein, putative, Ty3-gypsy subclass, expressed
expressed protein	LOC_Os04g14200.1	340	LOC_Os04g14200.1	1.78346	3.44251	0.274893	0.508942		LOC_Os04g14200.1	2.68003	6.4087	0.113751	0.30859		0	0	0	0	0	1	2	0	0	0	0	0	0	0	0.0651712	0.118068	0	0	expressed protein
photosystem I assembly protein ycf3, putative	LOC_Os04g16762.1	230	LOC_Os04g16762.1	0	1	1	1		LOC_Os04g16762.1	2.68003	6.4087	0.113751	0.30859		0.5	0	8.88178e-16	8.88178e-16	0.5	8.88178e-16	1.5	1.13264e-06	0.5	0.0463823	0	7.93605e-17	7.85475e-17	0.0433365	8.55671e-17	0.130902	1.14696e-07	0.0516614	photosystem I assembly protein ycf3, putative
RALFL30 - Rapid ALkalinization Factor RALF family protein precursor, putative, expressed	LOC_Os04g31430.1	506	LOC_Os04g31430.1	0	1	1	1		LOC_Os04g31430.1	2.68003	6.4087	0.113751	0.30859		0	0	0	0	0	0	2	0	0	0	0	0	0	0	0	0.0793345	0	0	RALFL30 - Rapid ALkalinization Factor RALF family protein precursor, putative, expressed
serine/threonine-protein kinase receptor precursor, putative, expressed	LOC_Os04g42740.1	2382	LOC_Os04g42740.1	0	1	1	1		LOC_Os04g42740.1	2.68003	6.4087	0.113751	0.30859		0	0	0	0	0	0	2	0	0	0	0	0	0	0	0	0.0168528	0	0	serine/threonine-protein kinase receptor precursor, putative, expressed
S-locus-like receptor protein kinase, putative, expressed	LOC_Os04g56080.1	2547	LOC_Os04g56080.1	0	1	1	1		LOC_Os04g56080.1	2.68003	6.4087	0.113751	0.30859		0	0	0	0	0	0	2	0	0	0	0	0	0	0	0	0.015761	0	0	S-locus-like receptor protein kinase, putative, expressed
adenosylmethionine decarboxylase, putative, expressed	LOC_Os05g04990.1	1080	LOC_Os05g04990.1	1.768	3.40581	0.276854	0.508942		LOC_Os05g04990.1	2.68003	6.4087	0.113751	0.30859		0	0	0	1	0	0	2	0	0	0	0	0	0.0188337	0	0	0.0371697	0	0	adenosylmethionine decarboxylase, putative, expressed
transposon protein, putative, CACTA, En/Spm sub-class	LOC_Os05g09180.1	3330	LOC_Os05g09180.1	0	1	1	1		LOC_Os05g09180.1	2.68003	6.4087	0.113751	0.30859		0	0	0	0	0	0	2	0	0	0	0	0	0	0	0	0.012055	0	0	transposon protein, putative, CACTA, En/Spm sub-class
expressed protein	LOC_Os05g25914.1	576	LOC_Os05g25914.1	0	1	1	1		LOC_Os05g25914.1	2.68003	6.4087	0.113751	0.30859		0	0	0	0	0	0	2	0	0	0	0	0	0	0	0	0.0696932	0	0	expressed protein
aspartic protease, putative, expressed	LOC_Os06g03080.1	1548	LOC_Os06g03080.1	0	1	1	1		LOC_Os06g03080.1	2.68003	6.4087	0.113751	0.30859		0	0	0	0	0	0	2	0	0	0	0	0	0	0	0	0.0259323	0	0	aspartic protease, putative, expressed
expressed protein	LOC_Os06g06580.1	483	LOC_Os06g06580.1	0	1	1	1		LOC_Os06g06580.1	2.68003	6.4087	0.113751	0.30859		0	0	0	0	0	0	2	0	0	0	0	0	0	0	0	0.0831123	0	0	expressed protein
transposon protein, putative, unclassified, expressed	LOC_Os06g14730.1	1818	LOC_Os06g14730.1	0	1	1	1		LOC_Os06g14730.1	2.68003	6.4087	0.113751	0.30859		0	0	0	0	0	0	2	0	0	0	0	0	0	0	0	0.022081	0	0	transposon protein, putative, unclassified, expressed
retrotransposon protein, putative, unclassified, expressed	LOC_Os06g29260.1	228	LOC_Os06g29260.1	0	1	1	1		LOC_Os06g29260.1	2.68003	6.4087	0.113751	0.30859		0	0	0	0	0	0	1.99679	0	0	0	0	0	0	0	0	0.175784	0	0	retrotransposon protein, putative, unclassified, expressed
expressed protein	LOC_Os06g42650.1	351	LOC_Os06g42650.1	0	1	1	1		LOC_Os06g42650.1	2.68003	6.4087	0.113751	0.30859		0	0	0	0	0	0	2	0	0	0	0	0	0	0	0	0.114368	0	0	expressed protein
expressed protein	LOC_Os07g13090.1	1239	LOC_Os07g13090.1	1.78346	3.44251	0.274893	0.508942		LOC_Os07g13090.1	2.68003	6.4087	0.113751	0.30859		0	0	0	0	0	1	2	0	0	0	0	0	0	0	0.0178839	0.0323997	0	0	expressed protein
expressed protein	LOC_Os07g19080.1	456	LOC_Os07g19080.1	0	1	1	1		LOC_Os07g19080.1	2.68003	6.4087	0.113751	0.30859		0	0	0	0	0	0	2	0	0	0	0	0	0	0	0	0.0880335	0	0	expressed protein
expressed protein	LOC_Os07g31070.1	720	LOC_Os07g31070.1	0	1	1	1		LOC_Os07g31070.1	2.68003	6.4087	0.113751	0.30859		0	0	0	0	0	0	2	0	0	0	0	0	0	0	0	0.0557545	0	0	expressed protein
retrotransposon protein, putative, Ty3-gypsy subclass, expressed	LOC_Os07g45020.1	2796	LOC_Os07g45020.1	0	1	1	1		LOC_Os07g45020.1	2.68003	6.4087	0.113751	0.30859		0	0	0	0	0	0	2	0	0	0	0	0	0	0	0	0.0143574	0	0	retrotransposon protein, putative, Ty3-gypsy subclass, expressed
retrotransposon, putative, centromere-specific	LOC_Os08g11160.1	158	LOC_Os08g11160.1	0	1	1	1		LOC_Os08g11160.1	2.68003	6.4087	0.113751	0.30859		0	0	0	0	0	0	2	0	0	0	0	0	0	0	0	0.254071	0	0	retrotransposon, putative, centromere-specific
hypothetical protein	LOC_Os08g13040.1	360	LOC_Os08g13040.1	0	1	1	1		LOC_Os08g13040.1	2.68003	6.4087	0.113751	0.30859		0	0	0	0	0	0	2	0	0	0	0	0	0	0	0	0.111509	0	0	hypothetical protein
flavonol sulfotransferase, putative, expressed	LOC_Os08g14180.1	599	LOC_Os08g14180.1	0	1	1	1		LOC_Os08g14180.1	2.68003	6.4087	0.113751	0.30859		0	0	0	0	0	0	2	0	0	0	0	0	0	0	0	0.0670171	0	0	flavonol sulfotransferase, putative, expressed
NBS-LRR disease resistance protein, putative, expressed	LOC_Os08g15880.1	1524	LOC_Os08g15880.1	1.77	3.41053	0.276599	0.508942		LOC_Os08g15880.1	2.68003	6.4087	0.113751	0.30859		0	0	0	0	1	0	2	0	0	0	0	0	0	0.0130806	0	0.0263407	0	0	NBS-LRR disease resistance protein, putative, expressed
expressed protein	LOC_Os08g17760.1	1110	LOC_Os08g17760.1	2.56397	5.91334	0.127165	0.350092		LOC_Os08g17760.1	2.68003	6.4087	0.113751	0.30859		0	0	0	0	0	2	2	0	0	0	0	0	0	0	0.0399247	0.0361651	0	0	expressed protein
photosystem II P680 chlorophyll A apoprotein, putative, expressed	LOC_Os08g17980.1	99	LOC_Os08g17980.1	0	1	1	1		LOC_Os08g17980.1	2.68003	6.4087	0.113751	0.30859		0	0	0	0	0	0	2	0	0	0	0	0	0	0	0	0.405487	0	0	photosystem II P680 chlorophyll A apoprotein, putative, expressed
expressed protein	LOC_Os08g19260.1	328	LOC_Os08g19260.1	0	1	1	1		LOC_Os08g19260.1	2.68003	6.4087	0.113751	0.30859		0	0	0	0	0	0	2	0	0	0	0	0	0	0	0	0.122388	0	0	expressed protein
retrotransposon protein, putative, Ty1-copia subclass	LOC_Os08g19740.1	570	LOC_Os08g19740.1	0	1	1	1		LOC_Os08g19740.1	2.68003	6.4087	0.113751	0.30859		0	0	0	0	0	0	2	0	0	0	0	0	0	0	0	0.0704268	0	0	retrotransposon protein, putative, Ty1-copia subclass
heat shock protein DnaJ, putative, expressed	LOC_Os08g35160.1	296	LOC_Os08g35160.1	0	1	1	1		LOC_Os08g35160.1	2.68003	6.4087	0.113751	0.30859		3.02078e-05	5.8584e-06	0.294494	0.00150337	0.00330224	4.65892e-08	1.53982	2.95959e-07	0.00445539	2.1774e-06	4.13601e-07	0.0204464	0.000103308	0.000222396	3.48761e-09	0.104415	2.32874e-08	0.000357699	heat shock protein DnaJ, putative, expressed
expressed protein	LOC_Os08g41570.1	482	LOC_Os08g41570.1	1.77	3.41053	0.276599	0.508942		LOC_Os08g41570.1	2.68003	6.4087	0.113751	0.30859		0	0	0	0	1	0	2	0	0	0	0	0	0	0.0413585	0	0.0832848	0	0	expressed protein
carrier, putative, expressed	LOC_Os08g43810.1	708	LOC_Os08g43810.1	2.56397	5.91334	0.127165	0.350092		LOC_Os08g43810.1	2.68003	6.4087	0.113751	0.30859		0	0	0	0	0	2	2	0	0	0	0	0	0	0	0.0625938	0.0566995	0	0	carrier, putative, expressed
retrotransposon protein, putative, Ty1-copia subclass, expressed	LOC_Os09g09910.1	3495	LOC_Os09g09910.1	1.78346	3.44251	0.274893	0.508942		LOC_Os09g09910.1	2.68003	6.4087	0.113751	0.30859		0	0	0	0	0	1	2	0	0	0	0	0	0	0	0.00633997	0.0114859	0	0	retrotransposon protein, putative, Ty1-copia subclass, expressed
tRNA/rRNA methyltransferase, putative, expressed	LOC_Os10g05290.2	559	LOC_Os10g05290.2	0	1	1	1		LOC_Os10g05290.2	2.68003	6.4087	0.113751	0.30859		0	0	0	0	0	0	2	0	0	0	0	0	0	0	0	0.0718126	0	0	tRNA/rRNA methyltransferase, putative, expressed
SAM dependent carboxyl methyltransferase family protein, putative, expressed	LOC_Os10g09360.1	438	LOC_Os10g09360.1	0	1	1	1		LOC_Os10g09360.1	2.68003	6.4087	0.113751	0.30859		0	0	0	0	0	0	2	0	0	0	0	0	0	0	0	0.0916513	0	0	SAM dependent carboxyl methyltransferase family protein, putative, expressed
retrotransposon protein, putative, unclassified, expressed	LOC_Os10g12720.1	697	LOC_Os10g12720.1	1.768	3.40581	0.276854	0.508942		LOC_Os10g12720.1	2.68003	6.4087	0.113751	0.30859		0	0	0	1	0	0	2	0	0	0	0	0	0.0291828	0	0	0.0575943	0	0	retrotransposon protein, putative, unclassified, expressed
expressed protein	LOC_Os10g25349.1	183	LOC_Os10g25349.1	0	1	1	1		LOC_Os10g25349.1	2.68003	6.4087	0.113751	0.30859		0	0	0	0	0	0	2	0	0	0	0	0	0	0	0	0.219362	0	0	expressed protein
cytochrome P450, putative, expressed	LOC_Os10g26340.1	1035	LOC_Os10g26340.1	2.54957	5.8546	0.12859	0.350092		LOC_Os10g26340.1	2.68003	6.4087	0.113751	0.30859		0	0	0	1	0	1	2	0	0	0	0	0	0.0196526	0	0.0214089	0.0387858	0	0	cytochrome P450, putative, expressed
transposon protein, putative, unclassified	LOC_Os10g26840.1	1147	LOC_Os10g26840.1	0	1	1	1		LOC_Os10g26840.1	2.68003	6.4087	0.113751	0.30859		0	0	0	0	0	0	2	0	0	0	0	0	0	0	0	0.0349985	0	0	transposon protein, putative, unclassified
retrotransposon protein, putative, unclassified	LOC_Os10g39280.1	215	LOC_Os10g39280.1	0	1	1	1		LOC_Os10g39280.1	2.68003	6.4087	0.113751	0.30859		0	0	0	0	0	0	2	0	0	0	0	0	0	0	0	0.186713	0	0	retrotransposon protein, putative, unclassified
expressed protein	LOC_Os11g01670.1	1059	LOC_Os11g01670.1	0	1	1	1		LOC_Os11g01670.1	2.68003	6.4087	0.113751	0.30859		0	0	0	0	0	0	2	0	0	0	0	0	0	0	0	0.0379068	0	0	expressed protein
expressed protein	LOC_Os11g01720.1	489	LOC_Os11g01720.1	0	1	1	1		LOC_Os11g01720.1	2.68003	6.4087	0.113751	0.30859		0	0	0	0	0	0	2	0	0	0	0	0	0	0	0	0.0820926	0	0	expressed protein
zinc finger, C3HC4 type domain containing protein, expressed	LOC_Os11g02250.1	438	LOC_Os11g02250.1	1.768	3.40581	0.276854	0.508942		LOC_Os11g02250.1	2.68003	6.4087	0.113751	0.30859		0	0	0	1	0	0	2	0	0	0	0	0	0.0464393	0	0	0.0916513	0	0	zinc finger, C3HC4 type domain containing protein, expressed
OsFBX403 - F-box domain containing protein, expressed	LOC_Os11g09510.1	927	LOC_Os11g09510.1	0	1	1	1		LOC_Os11g09510.1	2.68003	6.4087	0.113751	0.30859		0	0	0	0	0	0	2	0	0	0	0	0	0	0	0	0.0433045	0	0	OsFBX403 - F-box domain containing protein, expressed
cysteine-rich receptor-like protein kinase 21 precursor, putative, expressed	LOC_Os11g11780.1	265	LOC_Os11g11780.1	1.768	3.40581	0.276854	0.508942		LOC_Os11g11780.1	2.68003	6.4087	0.113751	0.30859		0	0	0	1	0	0	2	0	0	0	0	0	0.0767564	0	0	0.151484	0	0	cysteine-rich receptor-like protein kinase 21 precursor, putative, expressed
expressed protein	LOC_Os11g38380.1	618	LOC_Os11g38380.1	0	1	1	1		LOC_Os11g38380.1	2.68003	6.4087	0.113751	0.30859		0	0	0	0	0	0	2	0	0	0	0	0	0	0	0	0.0649567	0	0	expressed protein
expressed protein	LOC_Os11g39050.1	570	LOC_Os11g39050.1	2.53894	5.8116	0.129645	0.350092		LOC_Os11g39050.1	2.68003	6.4087	0.113751	0.30859		0	0	0	0	2	0	2	0	0	0	0	0	0	0.0699466	0	0.0704268	0	0	expressed protein
expressed protein	LOC_Os11g44000.1	944	LOC_Os11g44000.1	2.5371	5.8042	0.12983	0.350092		LOC_Os11g44000.1	2.68003	6.4087	0.113751	0.30859		0	0	0	1	1	0	2	0	0	0	0	0	0.0215471	0.0211173	0	0.0425246	0	0	expressed protein
expressed protein	LOC_Os12g05070.1	666	LOC_Os12g05070.1	0	1	1	1		LOC_Os12g05070.1	2.68003	6.4087	0.113751	0.30859		0	0	0	0	0	0	2	0	0	0	0	0	0	0	0	0.0602752	0	0	expressed protein
retrotransposon protein, putative, unclassified	LOC_Os12g18680.1	300	LOC_Os12g18680.1	0	1	1	1		LOC_Os12g18680.1	2.68003	6.4087	0.113751	0.30859		0	0	0	0	0	0	2	0	0	0	0	0	0	0	0	0.133811	0	0	retrotransposon protein, putative, unclassified
hypothetical protein	LOC_Os12g25240.1	142	LOC_Os12g25240.1	0	1	1	1		LOC_Os12g25240.1	2.68003	6.4087	0.113751	0.30859		0	0	0	0	0	0	2	0	0	0	0	0	0	0	0	0.282699	0	0	hypothetical protein
myosin heavy chain-related, putative, expressed	LOC_Os12g35080.1	284	LOC_Os12g35080.1	0	1	1	1		LOC_Os12g35080.1	2.68003	6.4087	0.113751	0.30859		0	0	0	0	0	0	2	0	0	0	0	0	0	0	0	0.14135	0	0	myosin heavy chain-related, putative, expressed
ZOS4-04 - C2H2 zinc finger protein, expressed	LOC_Os04g08290.1	2854	LOC_Os04g08290.1	3.4005	10.5597	0.0385923	0.167107		LOC_Os04g08290.1	2.67774	6.39854	0.115324	0.311741		0	0	0	2	2	0	2	0	0	0	0	0	0.014254	0.0139697	0	0.0140656	0	0	ZOS4-04 - C2H2 zinc finger protein, expressed
histone H3, putative, expressed	LOC_Os06g06460.1	1030	LOC_Os06g06460.1	0.809641	1.75278	0.00723691	0.0534133		LOC_Os06g06460.1	2.67733	6.39669	1.86117e-20	4.9289e-18	Up	20	24	38	49	66	54	215	141	189	0.414289	0.486932	0.758191	0.967652	1.27737	1.16169	4.18971	3.18833	4.36063	histone H3, putative, expressed
LTPL94 - Protease inhibitor/seed storage/LTP family protein precursor, expressed	LOC_Os03g46110.1	632	LOC_Os03g46110.1	3.03159	8.17709	0.0694753	0.242876		LOC_Os03g46110.1	2.67707	6.39557	0.115794	0.31262		0	0	0	2	1	0	2	0	0	0	0	0	0.0643685	0.0315424	0	0.0635178	0	0	LTPL94 - Protease inhibitor/seed storage/LTP family protein precursor, expressed
expressed protein	LOC_Os06g05410.1	328	LOC_Os06g05410.1	3.04863	8.27426	0.0690378	0.241758		LOC_Os06g05410.1	2.67587	6.39023	0.116654	0.314171		0	0	0	0	2	1	2	0	0	0	0	0	0	0.121554	0.0675555	0.122388	0	0	expressed protein
expressed protein	LOC_Os10g35120.1	492	LOC_Os10g35120.1	3.06081	8.34441	0.0687256	0.241085		LOC_Os10g35120.1	2.67503	6.38651	0.117263	0.315383		0	0	0	1	0	2	2	0	0	0	0	0	0.0413423	0	0.090074	0.081592	0	0	expressed protein
receptor-like protein kinase 5 precursor, putative, expressed	LOC_Os02g13430.1	2680	LOC_Os02g13430.1	2.54335	5.82942	0.000201748	0.00325809		LOC_Os02g13430.1	2.67304	6.37772	9.37511e-05	0.00113615		1	6	0	10	21	20	23	13	14	0.00796114	0.0467854	0	0.0758971	0.156205	0.16536	0.172257	0.112977	0.124142	receptor-like protein kinase 5 precursor, putative, expressed
expressed protein	LOC_Os11g22449.1	640	LOC_Os11g22449.1	2.49089	5.62126	0.000425198	0.00603966		LOC_Os11g22449.1	2.67222	6.3741	0.000144396	0.00164854		3	1	0	12	11	6	14	8	7	0.100012	0.0326523	0	0.381383	0.342629	0.207733	0.439067	0.291133	0.259922	expressed protein
RCN4 Centroradialis-like1 homologous to TFL1 gene; contains Pfam profile PF01161: Phosphatidylethanolamine-binding protein, expressed	LOC_Os04g33570.1	891	LOC_Os04g33570.1	2.00344	4.00955	0.078657	0.263086		LOC_Os04g33570.1	2.67209	6.37353	0.0163474	0.0806752		1	1	0	7	1	3	1	7	7	0.023946	0.023454	0	0.159801	0.0223735	0.0746067	0.0225271	0.182979	0.1867	RCN4 Centroradialis-like1 homologous to TFL1 gene; contains Pfam profile PF01161: Phosphatidylethanolamine-binding protein, expressed
expressed protein	LOC_Os11g47750.1	432	LOC_Os11g47750.1	3.7146	13.1282	0.0247807	0.125117		LOC_Os11g47750.1	2.67179	6.37219	0.119689	0.319894		0	0	0	3	0	2	2	0	0	0	0	0	0.141253	0	0.102584	0.0929242	0	0	expressed protein
LTPL68 - Protease inhibitor/seed storage/LTP family protein precursor, expressed	LOC_Os11g37280.1	468	LOC_Os11g37280.1	2.60656	6.09048	0.0286406	0.138186		LOC_Os11g37280.1	2.67148	6.37084	0.0255751	0.112326		0	1	3	20	11	0	6	17	4	0	0.0446528	0.131737	0.869249	0.468552	0	0.257329	0.846028	0.203113	LTPL68 - Protease inhibitor/seed storage/LTP family protein precursor, expressed
haloacid dehalogenase-like hydrolase family protein, putative, expressed	LOC_Os11g19460.2	1096	LOC_Os11g19460.2	2.11624	4.33564	0.0905489	0.282552		LOC_Os11g19460.2	2.66947	6.36196	0.0346419	0.140742		0.0127743	0.953061	6.3295	6.33092	0.0234547	27.1731	7.56891	20.4592	15.7402	0.000248677	0.0181721	0.118684	0.117494	0.000426609	0.549368	0.138614	0.434769	0.34129	haloacid dehalogenase-like hydrolase family protein, putative, expressed
expressed protein	LOC_Os08g38760.1	879	LOC_Os08g38760.1	3.96175	15.5814	0.0182938	0.102093		LOC_Os08g38760.1	2.66564	6.34507	0.124668	0.328724		0	0	0	0	4	2	2	0	0	0	0	0	0	0.0907157	0.0504168	0.0456692	0	0	expressed protein
DUF260 domain containing protein, putative, expressed	LOC_Os01g39040.1	1330	LOC_Os01g39040.1	3.98702	15.8566	0.0186122	0.102938		LOC_Os01g39040.1	2.66367	6.33643	0.126373	0.331619		0	0	0	2	0	4	2	0	0	0	0	0	0.0305871	0	0.0666412	0.0301829	0	0	DUF260 domain containing protein, putative, expressed
hydrolase, alpha/beta fold family domain containing protein, expressed	LOC_Os10g35490.2	826	LOC_Os10g35490.2	1.57388	2.97704	0.0469489	0.1893		LOC_Os10g35490.2	2.66134	6.32621	0.00068217	0.00623882	Up	2.33064e-12	4.52603	4.52603	11.3151	18.1041	6.78904	15.8411	40.7343	9.05206	6.02011e-14	0.114507	0.112608	0.278636	0.436927	0.182122	0.384935	1.14858	0.26043	hydrolase, alpha/beta fold family domain containing protein, expressed
amino acid transporter, putative, expressed	LOC_Os12g09300.2	1438	LOC_Os12g09300.2	2.82006	7.06194	1.56104e-06	5.9202e-05		LOC_Os12g09300.2	2.65526	6.29962	7.37286e-06	0.000119379		1.08121	2	8.64963	27.0301	30.2696	42.4562	26	16.2181	35.5446	0.016042	0.0290647	0.123615	0.382339	0.419623	0.654209	0.362908	0.262677	0.587407	amino acid transporter, putative, expressed
amino acid transporter, putative, expressed	LOC_Os12g09300.3	1438	LOC_Os12g09300.3	2.82006	7.06194	1.56104e-06	5.9202e-05		LOC_Os12g09300.3	2.65526	6.29962	7.37286e-06	0.000119379		1.08121	2	8.64963	27.0301	30.2696	42.4562	26	16.2181	35.5446	0.016042	0.0290647	0.123615	0.382339	0.419623	0.654209	0.362908	0.262677	0.587407	amino acid transporter, putative, expressed
transposon protein, putative, Pong sub-class, expressed	LOC_Os11g17954.1	795	LOC_Os11g17954.1	0.0549891	1.03885	0.920925	0.985708		LOC_Os11g17954.1	2.65498	6.29837	6.79559e-09	2.22231e-07	Up	7	5	5	9	3	9	50	33	32	0.187863	0.131431	0.129251	0.230269	0.0752256	0.250847	1.26237	0.966782	0.956549	transposon protein, putative, Pong sub-class, expressed
retrotransposon protein, putative, unclassified, expressed	LOC_Os02g04070.1	1952	LOC_Os02g04070.1	0.806774	1.7493	0.347416	0.584037		LOC_Os02g04070.1	2.65465	6.29695	0.00146224	0.0117828		7	1	2	1	8	12	24	33	12	0.0765118	0.0107057	0.0210563	0.0104203	0.0816999	0.136218	0.246782	0.393746	0.146092	retrotransposon protein, putative, unclassified, expressed
expressed protein	LOC_Os02g41900.1	258	LOC_Os02g41900.1	2.26817	4.81712	0.0233333	0.119979		LOC_Os02g41900.1	2.65361	6.29242	0.00677909	0.0408306		0	1	1	2	8	3	6	2	7	0	0.080998	0.0796549	0.157678	0.618133	0.257653	0.466782	0.180548	0.644767	expressed protein
expressed protein	LOC_Os07g15130.1	204	LOC_Os07g15130.1	3.02638	8.14765	0.0906286	0.282594		LOC_Os07g15130.1	2.65172	6.28416	0.138146	0.352486		0	0	0	0	3	0	2	0	0	0	0	0	0	0.293158	0	0.196781	0	0	expressed protein
cytochrome P450, putative, expressed	LOC_Os11g41710.1	917	LOC_Os11g41710.1	3.02638	8.14765	0.0906286	0.282594		LOC_Os11g41710.1	2.65172	6.28416	0.138146	0.352486		0	0	0	0	3	0	2	0	0	0	0	0	0	0.0652174	0	0.0437767	0	0	cytochrome P450, putative, expressed
expressed protein	LOC_Os01g11020.1	567	LOC_Os01g11020.1	2.09327	4.26713	0.0580175	0.218456		LOC_Os01g11020.1	2.65143	6.28291	0.0152471	0.076567		1	2	0	7	5	5	16	0	7	0.0376294	0.0737125	0	0.251116	0.175792	0.195399	0.566395	0	0.293386	expressed protein
NB-ARC domain containing disease resistance protein, putative, expressed	LOC_Os02g10580.1	1665	LOC_Os02g10580.1	2.16395	4.48141	0.0251744	0.126302		LOC_Os02g10580.1	2.65007	6.27698	0.00447568	0.0292331		0	1	1	6	1	5	6	6	3	0	0.012551	0.0123429	0.0732989	0.0119728	0.0665411	0.0723302	0.0839303	0.0428185	NB-ARC domain containing disease resistance protein, putative, expressed
AP2 domain containing protein, expressed	LOC_Os06g43220.1	713	LOC_Os06g43220.1	2.83606	7.14069	1.70079e-07	9.43675e-06		LOC_Os06g43220.1	2.65003	6.2768	1.81137e-06	3.42494e-05		1	6	1	22	29	20	24	14	17	0.0299241	0.175855	0.0288232	0.627615	0.810811	0.621548	0.675623	0.45732	0.566609	AP2 domain containing protein, expressed
CDT1A - Putative DNA replication initiation protein, expressed	LOC_Os04g10650.1	642	LOC_Os04g10650.1	0.0566382	1.04004	0.853646	0.959818		LOC_Os04g10650.1	2.64953	6.27463	2.94777e-19	6.4592e-17	Up	30	50	42	36	68	47	297	246	260	0.997003	1.62753	1.34446	1.14059	2.11147	1.62217	9.28547	8.92445	9.62416	CDT1A - Putative DNA replication initiation protein, expressed
SWI/SNF-related matrix-associated actin-dependent regulator of chromatin subfamily A, putative, expressed	LOC_Os04g09800.1	918	LOC_Os04g09800.1	0.702559	1.62739	0.474784	0.700493		LOC_Os04g09800.1	2.64831	6.26931	0.00240958	0.0176835		1	2	1	1	4	3	9	3	16	0.0232417	0.0455283	0.0223867	0.0221573	0.0868618	0.0724124	0.196781	0.0761132	0.414192	SWI/SNF-related matrix-associated actin-dependent regulator of chromatin subfamily A, putative, expressed
expressed protein	LOC_Os11g11710.1	1224	LOC_Os11g11710.1	1.52782	2.8835	0.00415888	0.0355428	Up	LOC_Os11g11710.1	2.64342	6.2481	1.3215e-06	2.61197e-05	Up	12	54	18	95	132.046	71	219	247	100	0.209175	0.921948	0.30222	1.57871	2.15058	1.28532	3.59125	4.69999	1.94152	expressed protein
expressed protein	LOC_Os09g13400.1	476	LOC_Os09g13400.1	3.39078	10.4888	0.0685069	0.240551		LOC_Os09g13400.1	2.64263	6.24468	0.149149	0.371598		0	0	0	0	4	0	2	0	0	0	0	0	0	0.167519	0	0.0843346	0	0	expressed protein
BTB9 - Bric-a-Brac, Tramtrack, Broad Complex BTB domain, expressed	LOC_Os12g02030.1	602	LOC_Os12g02030.1	3.6246	12.3343	8.46062e-08	5.24741e-06	Up	LOC_Os12g02030.1	2.64246	6.24394	0.000187298	0.00206991		1	1	4	34	16	40	12	9	19	0.0354416	0.0347134	0.136551	1.1488	0.529828	1.47231	0.400099	0.348199	0.750035	BTB9 - Bric-a-Brac, Tramtrack, Broad Complex BTB domain, expressed
EARLY flowering protein, putative, expressed	LOC_Os08g27870.1	490	LOC_Os08g27870.1	-2.59455	-6.04	0.00772512	0.0559702		LOC_Os08g27870.1	2.64226	6.24309	3.78963e-05	0.000516047	Up	6	0	6	1	1	0	19	33	26	0.261255	0	0.251644	0.0415111	0.0406832	0	0.778288	1.56855	1.26096	EARLY flowering protein, putative, expressed
expressed protein	LOC_Os12g16080.1	1636	LOC_Os12g16080.1	1.88444	3.69209	0.00263164	0.02525		LOC_Os12g16080.1	2.64148	6.23973	1.89751e-05	0.000278984		1	9	3	13	20	25	30	18	39	0.0130415	0.114962	0.0376851	0.161629	0.243701	0.338603	0.368062	0.256254	0.566507	expressed protein
[truncated: 41,753 more rows]

## Sheet: NLR-4021
Gene_Name	Log2 Fold Change (Myc-Xa21H / A36)	FDR
LOC_Os01g05600.1	0.0415472	0.96502
LOC_Os01g05620.1	-0.110051	0.789413
LOC_Os01g15580.1	-0.729286	0.000746916
LOC_Os01g16370.1	0.471831	0.304493
[truncated: 395 more rows]
